# Supplementary material for: Age Targeting of Voluntary Medical Male Circumcision Programs Using the Decision Makers’ Program Planning Toolkit (DMPPT) 2.0
Source: PLoS One. 2016 Jul 13;11(7):e0156909. doi: 10.1371/journal.pone.0156909 (PMC4943717; doi:10.1371/journal.pone.0156909)
Supplement: S1 Appendix — (XLSX) [file pone.0156909.s001.xlsx]

## Sheet: Malawi, part 1
	Input	Data	Reference
	Percent circumcised in base year, by 5-year age group	EIMC: 0.5%	Malawi Demographic and Health Survey 2010 (age >15 years); divided in half based on advice from Malawi PEPFAR team
		5-9: 0.5%
		10-14: 7.1%
		15-19: 10.9%	Authors’ assumptions (EIMC, 5-9, 10-14)
		20-24: 11.1%
		25-29: 9.2%
		30-34: 11.3%
		35-39: 11.3%
		40-44: 10.9%
		45-49: 10.9%
		50-54: 10.9%
		55-59: 10.9%
	Number of male circumcisions Performed, 2010-2013	2012: 68,448	National program statistics
	VMMC effectiveness	0.6	Auvert B, Taljaard D, Lagarde E, Sobngwi-Tambekou J, Sitta R, et al. (2005) Randomized, controlled intervention trial of male circumcision for reduction of HIV infection risk: The ANRS 1265 trial. PLoS Med 2(11): e298.
			Gray RH, Kigozi G, Serwadda D, Makumbi F, Watya S, Nalugoda N et al. Male circumcision for HIV prevention n men in Rakai, Uganda: a randomized trial. Lancet 2007; 369: 767-66.
			Bailey RC, Moses S, Parker CB, Agot K, Maclean I, Krieger JN, et al. Male circumcision for HIV prevention in young men in Kisumu, Kenya: a randomized controlled trial. Lancet 2007; 369: 643-56.
	Ratio of infections averted among females to males	0.401901	Spectrum, Goals Model
	HIV incidence	See Part 2	Authors’ Calculations
			Spectrum, AIDS Impact Module and Goals module
	Discount rate	0.03	Authors’ assumption.

## Sheet: Malawi,  part 2
		Population					HIV age distribution					New infections					Deaths					Births
		Total	Male	Female			Total	Male	Female			Total	Male	Female			Total	Male	Female
	2013					2013					2013					2013					2013	419377
	0–4	3646140	1847924	1798216		0–4	46707	23684	23023		0–4	10395	5273	5122		0–4	47766	24826	22940		2014	433531
	5–9	2925590	1483577	1442013		5–9	54361	27576	26785		5–9	0	0	0		5–9	5313	2800	2513		2015	447968
	10–14	2398764	1215493	1183271		10–14	41400	20986	20414		10–14	0	0	0		10–14	4808	2535	2273		2016	462503
	15–19	2035783	1029682	1006101		15–19	38126	16225	21901		15–19	5670	2036	3634		15–19	4468	2588	1880		2017	477042
	20–24	1761476	889788	871689		20–24	83962	34264	49697		20–24	12685	5671	7014		20–24	4486	2460	2026		2018	489604
	25–29	1433199	724211	708988		25–29	144272	62682	81590		25–29	11084	5576	5508		25–29	5899	3317	2583		2019	500091
	30–34	1163423	588783	574640		30–34	186697	85037	101660		30–34	7742	4217	3525		30–34	7485	4559	2927		2020	510662
	35–39	916096	458619	457477		35–39	184367	86315	98052		35–39	4864	2703	2161		35–39	9406	6071	3335		2021	527177
	40–44	611478	285611	325867		40–44	126123	57379	68744		40–44	2555	1309	1246		40–44	6997	4485	2512		2022	544225
	45–49	426298	194918	231380		45–49	75757	35171	40586		45–49	1407	670	737		45–49	5054	3295	1760		2023	561946
	50–54	319497	139407	180090		50–54	43211	19395	23816		50–54	825	365	460		50–54	3917	2380	1538		2024	580551
	55–59	258144	109574	148570		55–59	24090	10433	13658		55–59	520	236	283		55–59	3729	2135	1593		2025	600222
	60–64	217623	92530	125093		60–64	14034	6082	7952		60–64	360	189	172		60–64	4488	2417	2070		2026	621075
	65–69	180309	76839	103470		65–69	8770	3973	4797		65–69	288	162	125		65–69	5734	2928	2806		2027	643189
	70–74	117387	49984	67404		70–74	4738	2268	2471		70–74	201	103	98		70–74	6512	3168	3344		2028	666600
	75–79	70371	29074	41297		75–79	2406	1189	1217		75–79	55	40	15		75–79	6958	3208	3751		2029	691300
	80+	44060	17641	26420		80+	892	463	429		80+	0	0	0		80+	8345	3439	4905		2030	717366
	Total	18525639	9233655	9291984		Total	1079913	493120	586793		Total	58651	28548	30103		Total	141366	76611	64755		2031	744943
	2014					2014					2014					2014					2032	774065
	0–4	3786989	1919103	1867886		0–4	39907	20233	19673		0–4	9621	4880	4741		0–4	47717	24790	22927		2033	804455
	5–9	3050292	1546627	1503665		5–9	55154	27975	27179		5–9	0	0	0		5–9	5333	2813	2520		2034	835805
	10–14	2480095	1256900	1223194		10–14	41336	20956	20380		10–14	0	0	0		10–14	4839	2553	2285		2035	868074
	15–19	2099789	1062164	1037625		15–19	39560	16954	22606		15–19	5710	2048	3662		15–19	4607	2683	1924		2036	901362
	20–24	1800267	909092	891175		20–24	82273	33602	48671		20–24	12676	5656	7020		20–24	4427	2444	1983		2037	935705
	25–29	1506292	760704	745588		25–29	142625	61631	80994		25–29	11445	5745	5699		25–29	6010	3409	2601		2038	970848
	30–34	1195326	603619	591707		30–34	182193	81989	100203		30–34	7836	4258	3578		30–34	7470	4597	2874		2039	1006427
	35–39	963628	484250	479377		35–39	188082	86955	101127		35–39	5032	2810	2221		35–39	9777	6355	3422		2040	1042268
	40–44	663860	313333	350527		40–44	136983	61594	75389		40–44	2708	1407	1301		40–44	7571	4909	2662		2041	1078667
	45–49	445973	203125	242848		45–49	81507	36835	44672		45–49	1425	678	747		45–49	5319	3476	1843		2042	1115950
	50–54	329514	144374	185140		50–54	46946	20803	26143		50–54	824	366	458		50–54	4066	2494	1573		2043	1154217
	55–59	266797	113018	153779		55–59	26750	11411	15339		55–59	520	236	284		55–59	3849	2213	1636		2044	1193584
	60–64	217134	91742	125392		60–64	14902	6317	8585		60–64	349	182	167		60–64	4432	2387	2045		2045	1234118
	65–69	186752	78929	107823		65–69	9545	4196	5349		65–69	290	162	127		65–69	5886	2994	2892		2046	1275914
	70–74	121373	51516	69856		70–74	5081	2368	2713		70–74	203	103	100		70–74	6651	3237	3414		2047	1319111
	75–79	72384	29749	42636		75–79	2545	1225	1320		75–79	55	40	15		75–79	7091	3260	3831		2048	1363994
	80+	45904	18359	27545		80+	987	499	489		80+	0	0	0		80+	8659	3570	5089		2049	1410912
	Total	19232368	9586603	9645765		Total	1096376	495543	600833		Total	58693	28572	30121		Total	143706	78183	65524		2050	1460070
	2015					2015					2015					2015
	0–4	3928887	1990913	1937974		0–4	33941	17207	16734		0–4	8783	4455	4328		0–4	47439	24643	22796
	5–9	3180215	1612226	1567990		5–9	54687	27734	26952		5–9	0	0	0		5–9	5330	2811	2520
	10–14	2570479	1302893	1267586		10–14	41177	20878	20299		10–14	0	0	0		10–14	4852	2565	2287
	15–19	2164947	1095189	1069758		15–19	40777	17512	23265		15–19	5806	2081	3725		15–19	4822	2818	2004
	20–24	1842962	930515	912447		20–24	81544	33396	48149		20–24	12803	5704	7099		20–24	4429	2446	1983
	25–29	1577124	796106	781018		25–29	141242	60807	80435		25–29	11878	5955	5922		25–29	6282	3537	2745
	30–34	1230124	620127	609997		30–34	177458	79048	98410		30–34	8024	4351	3673		30–34	7726	4709	3017
	35–39	1007113	506709	500404		35–39	189439	86360	103079		35–39	5227	2927	2301		35–39	10387	6656	3732
	40–44	722743	345855	376888		40–44	147896	66010	81886		40–44	2910	1536	1374		40–44	8451	5451	3000
	45–49	464547	209967	254580		45–49	86778	38002	48776		45–49	1454	689	764		45–49	5695	3662	2033
	50–54	341649	150466	191183		50–54	50919	22266	28654		50–54	837	375	462		50–54	4322	2650	1671
	55–59	275088	116456	158631		55–59	29523	12421	17102		55–59	524	238	286		55–59	4007	2302	1705
	60–64	218721	91768	126953		60–64	15984	6631	9353		60–64	345	179	166		60–64	4439	2383	2056
	65–69	190890	80114	110777		65–69	10239	4378	5861		65–69	291	162	129		65–69	5985	3031	2953
	70–74	126354	53348	73006		70–74	5487	2482	3005		70–74	208	106	103		70–74	6841	3323	3518
	75–79	74423	30449	43974		75–79	2683	1258	1425		75–79	56	41	15		75–79	7227	3314	3913
	80+	47777	19068	28709		80+	1082	531	551		80+	0	0	0		80+	8980	3699	5280
	Total	19964044	9952171	10011873		Total	1110855	496921	613935		Total	59144	28798	30346		Total	147213	80001	67212
	2016					2016					2016					2016
	0–4	4070925	2062893	2008031		0–4	29742	15078	14664		0–4	7878	3996	3882		0–4	47045	24431	22614
	5–9	3315701	1680564	1635137		5–9	51924	26329	25595		5–9	0	0	0		5–9	5236	2772	2464
	10–14	2670539	1353748	1316791		10–14	41224	20904	20320		10–14	0	0	0		10–14	4849	2570	2280
	15–19	2231082	1128714	1102369		15–19	41546	17820	23726		15–19	5873	2105	3768		15–19	5004	2922	2082
	20–24	1892408	955487	936922		20–24	81767	33615	48152		20–24	12905	5745	7160		20–24	4465	2468	1997
	25–29	1639357	827195	812162		25–29	139603	59985	79618		25–29	12170	6097	6072		25–29	6525	3633	2892
	30–34	1272368	640662	631706		30–34	173187	76530	96657		30–34	8222	4451	3771		30–34	8023	4819	3203
	35–39	1046222	526001	520221		35–39	188584	84723	103861		35–39	5377	3012	2365		35–39	10897	6850	4047
	40–44	768799	371850	396949		40–44	154781	68395	86386		40–44	3053	1634	1419		40–44	9155	5843	3313
	45–49	496033	224040	271992		45–49	94421	40361	54060		45–49	1524	727	796		45–49	6169	3902	2267
	50–54	361082	160253	200829		50–54	56019	24199	31820		50–54	863	391	472		50–54	4652	2849	1803
	55–59	282804	119782	163022		55–59	32342	13437	18905		55–59	524	239	286		55–59	4143	2375	1768
	60–64	222775	92844	129932		60–64	17349	7054	10294		60–64	343	176	166		60–64	4489	2399	2089
	65–69	192499	80313	112186		65–69	10835	4517	6318		65–69	287	159	128		65–69	5996	3026	2971
	70–74	132459	55502	76957		70–74	5970	2616	3354		70–74	214	108	106		70–74	7081	3425	3656
	75–79	76460	31184	45276		75–79	2823	1291	1532		75–79	56	41	15		75–79	7357	3368	3989
	80+	49677	19764	29913		80+	1176	560	616		80+	0	0	0		80+	9302	3825	5477
	Total	20721190	10330796	10390395		Total	1123293	497415	625878		Total	59287	28881	30406		Total	150388	81478	68910
	2017					2017					2017					2017
	0–4	4212551	2134746	2077805		0–4	27693	14040	13653		0–4	6918	3509	3409		0–4	46604	24199	22405
	5–9	3455449	1751037	1704412		5–9	46266	23456	22810		5–9	0	0	0		5–9	5070	2688	2381
	10–14	2781339	1409956	1371383		10–14	41716	21154	20562		10–14	0	0	0		10–14	4849	2575	2274
	15–19	2298600	1163013	1135587		15–19	41636	17817	23818		15–19	5913	2119	3794		15–19	5146	2999	2147
	20–24	1949401	984347	965054		20–24	82904	34202	48702		20–24	12992	5782	7210		20–24	4515	2496	2019
	25–29	1689004	851945	837058		25–29	137434	59031	78404		25–29	12297	6157	6140		25–29	6707	3691	3016
	30–34	1326400	667388	659012		30–34	170015	74697	95318		30–34	8453	4569	3884		30–34	8358	4941	3417
	35–39	1080925	542520	538405		35–39	185768	82295	103473		35–39	5479	3067	2413		35–39	11279	6956	4323
	40–44	816483	398809	417675		40–44	160395	70195	90200		40–44	3190	1728	1462		40–44	9823	6200	3623
	45–49	532565	241381	291184		45–49	102482	42951	59531		45–49	1599	770	828		45–49	6689	4175	2514
	50–54	380502	169530	210972		50–54	61024	25905	35119		50–54	884	403	480		50–54	4948	3014	1934
	55–59	290312	123156	167156		55–59	35194	14455	20740		55–59	522	239	283		55–59	4258	2437	1821
	60–64	228887	94877	134010		60–64	19016	7600	11416		60–64	342	175	167		60–64	4573	2435	2139
	65–69	192233	79764	112469		65–69	11367	4629	6738		65–69	279	154	125		65–69	5934	2984	2950
	70–74	139325	57846	81479		70–74	6522	2767	3755		70–74	219	110	109		70–74	7358	3537	3821
	75–79	78574	31976	46597		75–79	2972	1326	1647		75–79	56	41	15		75–79	7489	3426	4063
	80+	51605	20447	31157		80+	1270	587	683		80+	0	0	0		80+	9625	3946	5679
	Total	21504154	10722736	10781417		Total	1133674	497106	636568		Total	59143	28822	30320		Total	153226	82701	70525
	2018					2018					2018					2018
	0–4	4352443	2205765	2146679		0–4	25703	13032	12671		0–4	6905	3502	3402		0–4	46125	23945	22179
	5–9	3595349	1821624	1773725		5–9	41249	20909	20340		5–9	0	0	0		5–9	4928	2623	2305
	10–14	2901036	1470559	1430477		10–14	41925	21259	20666		10–14	0	0	0		10–14	4826	2570	2256
	15–19	2370958	1199830	1171128		15–19	41284	17624	23660		15–19	5943	2130	3814		15–19	5259	3053	2205
	20–24	2011338	1015733	995605		20–24	84485	34944	49541		20–24	13071	5815	7255		20–24	4586	2534	2052
	25–29	1729203	871968	857235		25–29	135077	58067	77010		25–29	12311	6158	6153		25–29	6827	3713	3114
	30–34	1392121	700199	691923		30–34	168037	73568	94469		30–34	8722	4707	4015		30–34	8731	5081	3650
	35–39	1112168	557206	554963		35–39	181434	79390	102044		35–39	5549	3101	2448		35–39	11553	6992	4561
	40–44	863564	425096	438468		40–44	164283	71165	93119		40–44	3314	1812	1503		40–44	10404	6489	3915
	45–49	575085	262629	312456		45–49	110978	45811	65167		45–49	1684	822	862		45–49	7256	4485	2772
	50–54	399465	178059	221406		50–54	65845	27350	38495		50–54	898	412	487		50–54	5205	3143	2062
	55–59	298251	126896	171355		55–59	38113	15490	22623		55–59	519	238	281		55–59	4363	2494	1869
	60–64	236431	97644	138787		60–64	20978	8266	12712		60–64	342	175	167		60–64	4683	2486	2197
	65–69	191250	78906	112344		65–69	11908	4744	7163		65–69	269	148	121		65–69	5838	2926	2912
	70–74	146048	60066	85983		70–74	7106	2921	4186		70–74	223	111	112		70–74	7633	3644	3990
	75–79	81029	32903	48126		75–79	3146	1368	1778		75–79	56	41	15		75–79	7644	3496	4149
	80+	53550	21121	32429		80+	1364	613	752		80+	0	0	0		80+	9950	4065	5885
	Total	22309290	11126202	11183088		Total	1142915	496520	646395		Total	59807	29172	30635		Total	155812	83739	72073
	2019					2019					2019					2019
	0–4	4485578	2273365	2212212		0–4	24418	12381	12037		0–4	6851	3475	3376		0–4	45620	23676	21944
	5–9	3736983	1893197	1843786		5–9	35118	17799	17319		5–9	0	0	0		5–9	4748	2529	2219
	10–14	3025669	1533549	1492120		10–14	42772	21686	21086		10–14	0	0	0		10–14	4813	2568	2244
	15–19	2451898	1241049	1210850		15–19	40948	17477	23472		15–19	5974	2139	3835		15–19	5355	3094	2260
	20–24	2074838	1047891	1026947		20–24	85841	35520	50320		20–24	13128	5839	7290		20–24	4648	2568	2080
	25–29	1767709	891229	876480		25–29	133168	57347	75821		25–29	12281	6136	6145		25–29	6929	3725	3204
	30–34	1463387	735942	727445		30–34	166710	72883	93827		30–34	8988	4844	4143		30–34	9113	5224	3889
	35–39	1142767	571738	571029		35–39	176257	76362	99895		35–39	5605	3127	2478		35–39	11759	6991	4767
	40–44	908121	449317	458804		40–44	166205	71181	95025		40–44	3421	1880	1540		40–44	10872	6694	4177
	45–49	624023	288361	335662		45–49	119736	48927	70809		45–49	1780	882	898		45–49	7871	4835	3037
	50–54	417621	185537	232084		50–54	70440	28507	41933		50–54	908	416	492		50–54	5418	3233	2185
	55–59	307498	131419	176079		55–59	41188	16578	24609		55–59	517	239	278		55–59	4475	2557	1917
	60–64	244425	100750	143675		60–64	23171	9025	14146		60–64	342	175	167		60–64	4800	2543	2257
	65–69	191081	78329	112752		65–69	12562	4902	7660		65–69	260	143	117		65–69	5755	2873	2882
	70–74	151524	61788	89736		70–74	7670	3063	4608		70–74	224	111	113		70–74	7852	3723	4129
	75–79	84122	34033	50088		75–79	3361	1422	1939		75–79	57	41	16		75–79	7849	3584	4265
	80+	55512	21796	33716		80+	1460	637	823		80+	0	0	0		80+	10276	4182	6093
	Total	23132755	11539291	11593463		Total	1151025	495698	655327		Total	60335	29446	30889		Total	158151	84601	73550
	2020					2020					2020					2020
	0–4	4611249	2337183	2274065		0–4	23511	11922	11590		0–4	6778	3438	3340		0–4	45022	23361	21662
	5–9	3879850	1965492	1914359		5–9	29877	15142	14735		5–9	0	0	0		5–9	4577	2451	2127
	10–14	3155741	1599190	1556551		10–14	42567	21579	20988		10–14	0	0	0		10–14	4743	2544	2199
	15–19	2541981	1286909	1255071		15–19	40647	17361	23286		15–19	6015	2152	3864		15–19	5434	3128	2306
	20–24	2139543	1080645	1058898		20–24	86885	35916	50969		20–24	13177	5857	7321		20–24	4708	2596	2112
	25–29	1810081	912583	897498		25–29	132087	57025	75062		25–29	12259	6117	6142		25–29	7029	3742	3287
	30–34	1532527	770705	761821		30–34	165379	72330	93049		30–34	9209	4957	4252		30–34	9448	5338	4110
	35–39	1176358	588028	588329		35–39	170947	73527	97419		35–39	5669	3156	2513		35–39	11934	6981	4953
	40–44	949260	470858	478402		40–44	166192	70291	95902		40–44	3509	1933	1576		40–44	11215	6816	4400
	45–49	679201	318692	360509		45–49	128482	52210	76273		45–49	1887	951	936		45–49	8523	5222	3301
	50–54	434965	191913	243051		50–54	74779	29371	45409		50–54	915	418	497		50–54	5588	3288	2300
	55–59	318815	137040	181775		55–59	44540	17754	26787		55–59	519	241	277		55–59	4600	2632	1968
	60–64	252125	103881	148243		60–64	25507	9841	15666		60–64	340	174	166		60–64	4904	2597	2307
	65–69	192784	78473	114311		65–69	13425	5138	8287		65–69	254	139	115		65–69	5720	2844	2876
	70–74	155120	62802	92318		70–74	8179	3183	4996		70–74	222	109	113		70–74	7976	3761	4215
	75–79	87956	35377	52579		75–79	3626	1490	2136		75–79	58	42	16		75–79	8108	3691	4417
	80+	57516	22489	35027		80+	1560	662	898		80+	0	0	0		80+	10605	4302	6304
	Total	23975070	11962261	12012809		Total	1158192	494740	663452		Total	60812	29684	31128		Total	160136	85293	74843
	2021					2021					2021					2021
	0–4	4739126	2402094	2337033		0–4	24060	12200	11860		0–4	7743	3927	3816		0–4	46281	24017	22264
	5–9	4022385	2037714	1984671		5–9	26005	13179	12825		5–9	0	0	0		5–9	4604	2469	2135
	10–14	3291902	1667843	1624060		10–14	40674	20616	20058		10–14	0	0	0		10–14	4650	2503	2147
	15–19	2641674	1337604	1304070		15–19	40634	17391	23244		15–19	6076	2171	3905		15–19	5593	3202	2391
	20–24	2205178	1113888	1091290		20–24	87449	36075	51375		20–24	13227	5874	7353		20–24	4865	2679	2187
	25–29	1859035	937388	921646		25–29	131964	57127	74837		25–29	12275	6118	6157		25–29	7237	3818	3419
	30–34	1593302	801293	792009		30–34	163515	71649	91866		30–34	9361	5032	4328		30–34	9794	5465	4330
	35–39	1217286	608276	609010		35–39	166237	71183	95055		35–39	5767	3205	2562		35–39	12194	7033	5162
	40–44	986601	489635	496966		40–44	164413	68645	95769		40–44	3582	1974	1608		40–44	11510	6904	4606
	45–49	722588	343211	379376		45–49	133828	53935	79894		45–49	1964	1004	960		45–49	9015	5504	3511
	50–54	464492	205015	259477		50–54	81191	31190	50001		50–54	952	437	515		50–54	5943	3465	2478
	55–59	336993	146083	190910		55–59	48939	19341	29598		55–59	531	250	282		55–59	4858	2784	2075
	60–64	259286	106918	152368		60–64	27926	10687	17239		60–64	338	173	165		60–64	5052	2670	2381
	65–69	196613	79500	117113		65–69	14548	5473	9075		65–69	250	136	114		65–69	5817	2872	2945
	70–74	156596	63021	93575		70–74	8618	3278	5340		70–74	217	106	111		70–74	8079	3785	4294
	75–79	92532	36916	55615		75–79	3947	1571	2376		75–79	59	42	17		75–79	8510	3847	4663
	80+	59502	23186	36316		80+	1663	687	976		80+	0	0	0		80+	10975	4435	6540
	Total	24845091	12399587	12445504		Total	1165614	494226	671388		Total	62342	30449	31893		Total	164978	87451	77527
	2022					2022					2022					2022
	0–4	4870208	2468604	2401604		0–4	25003	12678	12325		0–4	7717	3914	3803		0–4	47626	24716	22910
	5–9	4164074	2109589	2054484		5–9	24160	12245	11915		5–9	0	0	0		5–9	4687	2516	2171
	10–14	3432636	1738783	1693853		10–14	36280	18386	17895		10–14	0	0	0		10–14	4476	2420	2055
	15–19	2752070	1393628	1358442		15–19	41186	17695	23492		15–19	6143	2192	3951		15–19	5748	3276	2472
	20–24	2272179	1147915	1124265		20–24	87353	35957	51396		20–24	13243	5876	7367		20–24	5010	2754	2256
	25–29	1915318	965957	949361		25–29	132778	57598	75179		25–29	12294	6120	6174		25–29	7471	3912	3559
	30–34	1641853	825735	816118		30–34	160862	70692	90170		30–34	9401	5046	4355		30–34	10044	5544	4500
	35–39	1269704	634520	635184		35–39	162726	69549	93177		35–39	5898	3271	2627		35–39	12523	7136	5387
	40–44	1020059	505961	514099		40–44	161078	66432	94646		40–44	3629	1997	1633		40–44	11709	6940	4769
	45–49	767728	368776	398952		45–49	138128	55209	82919		45–49	2039	1054	984		45–49	9487	5778	3709
	50–54	498840	221211	277629		50–54	88025	33229	54796		50–54	993	460	533		50–54	6341	3679	2662
	55–59	355204	154689	200515		55–59	53334	20781	32552		55–59	541	256	285		55–59	5108	2925	2183
	60–64	266250	110004	156246		60–64	30413	11555	18858		60–64	334	172	163		60–64	5189	2741	2448
	65–69	202194	81326	120868		65–69	15944	5914	10030		65–69	248	134	114		65–69	5970	2931	3038
	70–74	156522	62644	93879		70–74	9017	3360	5657		70–74	209	102	107		70–74	8087	3768	4320
	75–79	97557	38550	59006		75–79	4315	1664	2651		75–79	60	43	17		75–79	8961	4015	4946
	80+	61512	23898	37613		80+	1773	714	1059		80+	0	0	0		80+	11346	4570	6776
	Total	25743907	12851790	12892117		Total	1172374	493658	678716		Total	62749	30637	32112		Total	169782	89622	80161
	2023					2023					2023					2023
	0–4	5009822	2539414	2470408		0–4	25960	13164	12796		0–4	7699	3905	3794		0–4	49059	25461	23598
	5–9	4303979	2180604	2123375		5–9	22454	11381	11073		5–9	0	0	0		5–9	4717	2536	2181
	10–14	3573152	1809654	1763498		10–14	32222	16327	15896		10–14	0	0	0		10–14	4363	2369	1994
	15–19	2871466	1454096	1417370		15–19	41699	17968	23731		15–19	6225	2218	4007		15–19	5849	3322	2527
	20–24	2343961	1184434	1159527		20–24	86898	35698	51199		20–24	13280	5885	7395		20–24	5150	2826	2323
	25–29	1976389	996966	979423		25–29	134043	58224	75818		25–29	12336	6134	6202		25–29	7720	4016	3704
	30–34	1681226	845578	835648		30–34	157877	69629	88249		30–34	9385	5029	4355		30–34	10221	5589	4632
	35–39	1333448	666619	666830		35–39	160423	68598	91826		35–39	6070	3360	2710		35–39	12935	7294	5641
	40–44	1050452	520651	529801		40–44	156544	63882	92662		40–44	3665	2012	1653		40–44	11839	6943	4896
	45–49	812517	393846	418671		45–49	140992	55832	85160		45–49	2111	1101	1010		45–49	9917	6024	3893
	50–54	538891	241090	297801		50–54	95289	35511	59777		50–54	1042	489	554		50–54	6798	3941	2858
	55–59	373029	162630	210398		55–59	57636	22037	35599		55–59	549	260	288		55–59	5345	3052	2293
	60–64	273603	113424	160178		60–64	32990	12451	20539		60–64	332	171	161		60–64	5329	2817	2512
	65–69	208971	83757	125213		65–69	17605	6458	11146		65–69	247	134	114		65–69	6164	3014	3150
	70–74	155862	62022	93840		70–74	9432	3448	5984		70–74	201	98	104		70–74	8047	3729	4318
	75–79	102369	40061	62308		75–79	4704	1759	2945		75–79	61	43	17		75–79	9409	4176	5233
	80+	63690	24665	39025		80+	1897	744	1153		80+	0	0	0		80+	11742	4715	7027
	Total	26672826	13319512	13353314		Total	1178665	493112	685553		Total	63202	30840	32363		Total	174605	91824	82781
	2024					2024					2024					2024
	0–4	5163778	2617473	2546305		0–4	26229	13300	12929		0–4	7679	3895	3784		0–4	50568	26245	24323
	5–9	4436694	2247976	2188718		5–9	22086	11195	10891		5–9	0	0	0		5–9	4763	2564	2199
	10–14	3715455	1881534	1833921		10–14	27187	13774	13413		10–14	0	0	0		10–14	4223	2304	1919
	15–19	2995750	1516919	1478831		15–19	42890	18576	24314		15–19	6310	2245	4065		15–19	5982	3386	2597
	20–24	2424218	1225297	1198921		20–24	86593	35545	51047		20–24	13350	5908	7441		20–24	5298	2905	2394
	25–29	2038938	1028703	1010235		25–29	135075	58682	76393		25–29	12379	6148	6230		25–29	7967	4119	3848
	30–34	1718957	864662	854296		30–34	155322	68769	86553		30–34	9353	5003	4350		30–34	10376	5628	4748
	35–39	1402545	701512	701033		35–39	158716	68028	90688		35–39	6248	3452	2796		35–39	13383	7480	5903
	40–44	1080374	535234	545140		40–44	151367	61262	90105		40–44	3698	2025	1673		40–44	11943	6940	5003
	45–49	855133	417098	438035		45–49	142219	55701	86517		45–49	2175	1141	1034		45–49	10288	6228	4060
	50–54	585038	265181	319856		50–54	102811	38010	64801		50–54	1100	524	576		50–54	7324	4259	3065
	55–59	390136	169620	220516		55–59	61805	23079	38726		55–59	554	263	291		55–59	5564	3160	2404
	60–64	282151	117550	164601		60–64	35732	13401	22331		60–64	330	171	159		60–64	5486	2907	2579
	65–69	216077	86454	129622		65–69	19476	7084	12391		65–69	247	133	114		65–69	6374	3109	3265
	70–74	155864	61621	94243		70–74	9947	3571	6376		70–74	195	94	101		70–74	8025	3697	4328
	75–79	106181	41195	64986		75–79	5076	1847	3230		75–79	60	43	17		75–79	9783	4304	5479
	80+	66197	25526	40671		80+	2043	779	1264		80+	0	0	0		80+	12189	4875	7314
	Total	27633486	13803556	13829930		Total	1184574	492603	691971		Total	63677	31045	32632		Total	179535	94108	85427
	2025					2025					2025					2025
	0–4	5334069	2703792	2630277		0–4	26439	13406	13032		0–4	7660	3885	3775		0–4	52179	27082	25097
	5–9	4561281	2311225	2250056		5–9	22130	11218	10912		5–9	0	0	0		5–9	4827	2601	2226
	10–14	3858728	1954005	1904723		10–14	22883	11592	11290		10–14	0	0	0		10–14	4115	2256	1859
	15–19	3125716	1582518	1543198		15–19	43385	18825	24560		15–19	6401	2273	4128		15–19	6009	3394	2615
	20–24	2513513	1270748	1242765		20–24	86491	35499	50992		20–24	13458	5948	7510		20–24	5456	2988	2468
	25–29	2102621	1060995	1041626		25–29	135805	58962	76842		25–29	12422	6163	6259		25–29	8204	4217	3987
	30–34	1760421	885739	874682		30–34	153621	68292	85330		30–34	9337	4987	4350		30–34	10544	5680	4865
	35–39	1469566	735422	734144		35–39	156939	67521	89418		35–39	6399	3529	2870		35–39	13802	7656	6146
	40–44	1113227	551478	561749		40–44	146135	58816	87319		40–44	3739	2043	1696		40–44	12062	6956	5106
	45–49	894688	437919	456769		45–49	141822	54848	86974		45–49	2230	1172	1058		45–49	10590	6381	4209
	50–54	637103	293587	343516		50–54	110335	40644	69691		50–54	1164	564	600		50–54	7915	4636	3279
	55–59	406515	175603	230911		55–59	65802	23890	41911		55–59	558	264	294		55–59	5763	3247	2516
	60–64	292585	122660	169926		60–64	38741	14428	24312		60–64	331	172	159		60–64	5676	3019	2658
	65–69	222866	89151	133715		65–69	21481	7761	13720		65–69	246	132	113		65–69	6577	3204	3372
	70–74	157370	61780	95590		70–74	10633	3753	6880		70–74	190	91	99		70–74	8071	3694	4376
	75–79	108569	41820	66750		75–79	5411	1921	3490		75–79	59	42	17		75–79	10040	4384	5656
	80+	69077	26486	42591		80+	2216	821	1395		80+	0	0	0		80+	12703	5055	7649
	Total	28627916	14304928	14322988		Total	1190269	492199	698070		Total	64192	31265	32927		Total	184532	96449	88082
	2026					2026					2026					2026
	0–4	5512595	2794285	2718310		0–4	26619	13498	13121		0–4	7640	3875	3765		0–4	53885	27969	25916
	5–9	4687863	2375461	2312402		5–9	22586	11449	11137		5–9	0	0	0		5–9	4924	2655	2270
	10–14	4001322	2026228	1975093		10–14	19596	9927	9669		10–14	0	0	0		10–14	4079	2244	1835
	15–19	3262366	1651434	1610932		15–19	42845	18551	24294		15–19	6507	2307	4200		15–19	5879	3319	2560
	20–24	2612368	1321002	1291366		20–24	86850	35671	51179		20–24	13621	6012	7609		20–24	5630	3082	2548
	25–29	2167288	1093806	1073482		25–29	136098	59030	77068		25–29	12480	6185	6295		25–29	8428	4309	4118
	30–34	1808326	910166	898160		30–34	152923	68242	84681		30–34	9359	4992	4367		30–34	10747	5755	4992
	35–39	1528598	765335	763263		35–39	154618	66848	87769		35–39	6508	3583	2925		35–39	14138	7793	6346
	40–44	1153158	571478	581680		40–44	141454	56777	84677		40–44	3807	2075	1732		40–44	12247	7017	5230
	45–49	930831	456232	474599		45–49	139928	53390	86538		45–49	2277	1196	1081		45–49	10829	6490	4339
	50–54	678259	316731	361529		50–54	114912	42011	72901		50–54	1212	596	616		50–54	8345	4913	3432
	55–59	434395	187845	246550		55–59	71621	25470	46151		55–59	580	275	305		55–59	6096	3426	2670
	60–64	309376	130875	178501		60–64	42691	15803	26888		60–64	339	178	161		60–64	5978	3199	2780
	65–69	229187	91771	137416		65–69	23572	8468	15105		65–69	244	132	112		65–69	6766	3297	3469
	70–74	160611	62636	97974		70–74	11534	4012	7523		70–74	188	90	99		70–74	8206	3733	4473
	75–79	109482	41918	67564		75–79	5704	1981	3723		75–79	57	41	16		75–79	10157	4407	5750
	80+	72331	27543	44788		80+	2419	869	1550		80+	0	0	0		80+	13287	5253	8034
	Total	29658357	14824746	14833611		Total	1195970	491996	703974		Total	64818	31537	33282		Total	189620	98858	90763
	2027					2027					2027					2027
	0–4	5700596	2889581	2811015		0–4	26643	13510	13133		0–4	7618	3864	3754		0–4	55709	28917	26793
	5–9	4817593	2441268	2376325		5–9	23484	11904	11580		5–9	0	0	0		5–9	5055	2725	2330
	10–14	4142790	2097963	2044828		10–14	18046	9143	8904		10–14	0	0	0		10–14	4114	2268	1846
	15–19	3404054	1722885	1681170		15–19	40318	17278	23039		15–19	6616	2342	4274		15–19	5690	3209	2481
	20–24	2721846	1376540	1345306		20–24	87949	36187	51762		20–24	13820	6092	7728		20–24	5825	3187	2638
	25–29	2233393	1127434	1105959		25–29	135851	58880	76971		25–29	12538	6207	6331		25–29	8627	4390	4237
	30–34	1863404	938254	925150		30–34	153236	68590	84646		30–34	9407	5012	4395		30–34	10974	5846	5127
	35–39	1575975	789390	786585		35–39	151612	65928	85684		35–39	6556	3603	2953		35–39	14336	7858	6478
	40–44	1204108	597166	606942		40–44	137840	55333	82507		40–44	3907	2126	1781		40–44	12519	7134	5385
	45–49	963441	472304	491137		45–49	136716	51486	85230		45–49	2314	1214	1101		45–49	10996	6553	4443
	50–54	721187	340918	380268		50–54	118568	42993	75575		50–54	1261	628	633		50–54	8773	5191	3583
	55–59	466811	202958	263853		55–59	77835	27239	50596		55–59	607	290	317		55–59	6491	3652	2839
	60–64	326199	138685	187514		60–64	46670	17064	29606		60–64	347	183	164		60–64	6284	3373	2911
	65–69	235351	94444	140907		65–69	25738	9198	16540		65–69	242	131	111		65–69	6946	3389	3557
	70–74	165254	64114	101139		70–74	12657	4351	8306		70–74	188	89	99		70–74	8421	3811	4610
	75–79	109375	41642	67733		75–79	5978	2036	3942		75–79	54	39	15		75–79	10162	4384	5778
	80+	75785	28640	47145		80+	2647	922	1725		80+	0	0	0		80+	13915	5461	8454
	Total	30727162	15364186	15362976		Total	1201788	492043	709745		Total	65474	31818	33657		Total	194838	101348	93489
	2028					2028					2028					2028
	0–4	5899263	2990284	2908979		0–4	26525	13450	13075		0–4	7597	3853	3744		0–4	57643	29921	27722
	5–9	4955845	2511369	2444476		5–9	24479	12409	12070		5–9	0	0	0		5–9	5204	2805	2399
	10–14	4282660	2168930	2113730		10–14	16812	8518	8294		10–14	0	0	0		10–14	4124	2279	1845
	15–19	3545189	1794097	1751092		15–19	37777	16002	21775		15–19	6712	2371	4341		15–19	5686	3196	2490
	20–24	2840364	1436544	1403820		20–24	89226	36775	52450		20–24	14033	6176	7857		20–24	6024	3294	2730
	25–29	2304314	1163568	1140746		25–29	135423	58668	76755		25–29	12602	6231	6371		25–29	8806	4463	4342
	30–34	1923231	968750	954480		30–34	154086	69129	84957		30–34	9458	5034	4425		30–34	11191	5937	5255
	35–39	1614673	809091	805582		35–39	148429	64954	83475		35–39	6557	3597	2959		35–39	14407	7859	6548
	40–44	1265947	628425	637522		40–44	135306	54464	80841		40–44	4029	2188	1841		40–44	12860	7297	5563
	45–49	993269	486889	506380		45–49	132499	49328	83171		45–49	2341	1225	1117		45–49	11095	6578	4517
	50–54	763924	364725	399199		50–54	120979	43441	77538		50–54	1307	657	651		50–54	9168	5445	3722
	55–59	504581	221483	283098		55–59	84445	29212	55233		55–59	638	309	330		55–59	6961	3935	3026
	60–64	342671	145889	196782		60–64	50598	18179	32419		60–64	352	187	166		60–64	6582	3535	3047
	65–69	241885	97419	144466		65–69	27997	9957	18040		65–69	241	130	110		65–69	7130	3488	3642
	70–74	170832	66055	104777		70–74	13995	4770	9225		70–74	188	89	99		70–74	8694	3920	4774
	75–79	108945	41234	67710		75–79	6274	2098	4176		75–79	52	37	15		75–79	10114	4340	5774
	80+	79129	29679	49450		80+	2890	978	1912		80+	0	0	0		80+	14539	5663	8877
	Total	31836721	15924432	15912289		Total	1207741	492335	715406		Total	66108	32083	34025		Total	200227	103956	96272
	2029					2029					2029					2029
	0–4	6109386	3096793	3012593		0–4	26304	13338	12966		0–4	7584	3846	3737		0–4	59682	30981	28701
	5–9	5108485	2588740	2519745		5–9	24943	12644	12299		5–9	0	0	0		5–9	5344	2881	2463
	10–14	4415158	2236164	2178994		10–14	16704	8464	8240		10–14	0	0	0		10–14	4181	2314	1867
	15–19	3688194	1866371	1821823		15–19	34355	14296	20059		15–19	6791	2395	4395		15–19	5659	3174	2486
	20–24	2963690	1498855	1464835		20–24	91106	37651	53455		20–24	14205	6242	7964		20–24	6235	3409	2826
	25–29	2383692	1204024	1179668		25–29	135337	58643	76694		25–29	12662	6252	6411		25–29	8986	4541	4446
	30–34	1984617	1000009	984608		30–34	154779	69533	85247		30–34	9481	5040	4441		30–34	11388	6018	5370
	35–39	1651934	828115	823819		35–39	145776	64210	81565		35–39	6528	3575	2952		35–39	14440	7846	6594
	40–44	1333003	662372	670631		40–44	133333	53929	79405		40–44	4143	2245	1898		40–44	13226	7479	5746
	45–49	1022748	501406	521342		45–49	127741	47127	80615		45–49	2359	1231	1128		45–49	11174	6597	4577
	50–54	804763	386917	417846		50–54	121979	43278	78700		50–54	1345	679	666		50–54	9516	5665	3851
	55–59	548058	243905	304153		55–59	91287	31365	59922		55–59	673	330	342		55–59	7519	4288	3231
	60–64	358504	152235	206269		60–64	54437	19121	35316		60–64	355	188	167		60–64	6867	3679	3188
	65–69	249502	101019	148484		65–69	30414	10765	19649		65–69	239	130	109		65–69	7339	3605	3735
	70–74	176644	68190	108453		70–74	15506	5252	10254		70–74	187	88	99		70–74	8989	4045	4944
	75–79	109054	41002	68053		75–79	6646	2185	4461		75–79	51	36	15		75–79	10095	4307	5788
	80+	82017	30550	51467		80+	3135	1033	2102		80+	0	0	0		80+	15096	5836	9259
	Total	32989451	16506668	16482782		Total	1213782	492833	720950		Total	66602	32278	34325		Total	205735	106663	99072
	2030					2030					2030					2030
	0–4	6331598	3209431	3122168		0–4	26047	13208	12839		0–4	7579	3844	3735		0–4	61829	32096	29732
	5–9	5277320	2674298	2603023		5–9	25323	12837	12487		5–9	0	0	0		5–9	5498	2965	2533
	10–14	4539450	2299238	2240212		10–14	16898	8562	8336		10–14	0	0	0		10–14	4257	2358	1899
	15–19	3831960	1939118	1892842		15–19	31427	12834	18592		15–19	6861	2418	4443		15–19	5644	3162	2482
	20–24	3092872	1564040	1528831		20–24	92499	38284	54215		20–24	14385	6312	8073		20–24	6431	3515	2916
	25–29	2472069	1249040	1223029		25–29	135626	58800	76826		25–29	12756	6291	6465		25–29	9179	4627	4552
	30–34	2047243	1031868	1015375		30–34	155253	69794	85459		30–34	9501	5046	4456		30–34	11571	6096	5476
	35–39	1692892	849082	843810		35–39	144006	63841	80166		35–39	6508	3560	2948		35–39	14498	7852	6646
	40–44	1398207	695431	702775		40–44	131378	53477	77901		40–44	4236	2292	1945		40–44	13558	7648	5910
	45–49	1055087	517512	537574		45–49	122935	45070	77865		45–49	2382	1240	1142		45–49	11278	6635	4643
	50–54	842854	406911	435943		50–54	121577	42533	79044		50–54	1376	696	680		50–54	9818	5848	3971
	55–59	597061	270313	326748		55–59	98124	33627	64497		55–59	711	355	356		55–59	8170	4714	3455
	60–64	373702	157681	216021		60–64	58148	19872	38276		60–64	357	189	168		60–64	7135	3801	3333
	65–69	258807	105476	153331		65–69	33076	11642	21435		65–69	239	131	108		65–69	7596	3750	3846
	70–74	182178	70318	111860		70–74	17128	5773	11355		70–74	185	87	98		70–74	9275	4171	5103
	75–79	110259	41160	69099		75–79	7142	2312	4830		75–79	50	35	15		75–79	10166	4310	5856
	80+	84282	31199	53083		80+	3373	1085	2288		80+	0	0	0		80+	15545	5969	9575
	Total	34187840	17112116	17075724		Total	1219960	493550	726409		Total	67128	32496	34632		Total	211448	109519	101929
	2031					2031					2031					2031
	0–4	6566611	3328556	3238055		0–4	25844	13105	12739		0–4	7575	3842	3733		0–4	64098	33275	30823
	5–9	5454170	2763917	2690253		5–9	25538	12946	12593		5–9	0	0	0		5–9	5662	3054	2608
	10–14	4665653	2363256	2302398		10–14	17431	8833	8599		10–14	0	0	0		10–14	4358	2415	1943
	15–19	3974655	2011396	1963259		15–19	29066	11649	17417		15–19	6918	2437	4481		15–19	5656	3168	2488
	20–24	3229006	1632694	1596312		20–24	93188	38581	54607		20–24	14582	6392	8190		20–24	6602	3607	2995
	25–29	2569930	1298812	1271119		25–29	136490	59226	77265		25–29	12885	6351	6534		25–29	9392	4726	4667
	30–34	2110974	1064296	1046678		30–34	155376	69877	85498		30–34	9524	5056	4468		30–34	11738	6167	5571
	35–39	1740142	873291	866851		35–39	143224	63873	79351		35–39	6510	3559	2951		35–39	14602	7889	6714
	40–44	1455921	724747	731174		40–44	129061	52936	76126		40–44	4297	2322	1976		40–44	13806	7774	6032
	45–49	1094230	537186	557044		45–49	118598	43345	75252		45–49	2420	1258	1162		45–49	11446	6717	4729
	50–54	877846	424618	453227		50–54	119876	41300	78575		50–54	1402	710	692		50–54	10073	5994	4079
	55–59	635996	291972	344025		55–59	102343	34819	67524		55–59	739	374	364		55–59	8649	5038	3611
	60–64	399706	168917	230789		60–64	63498	21272	42226		60–64	370	196	174		60–64	7555	4024	3531
	65–69	273807	112651	161156		65–69	36566	12807	23760		65–69	245	135	109		65–69	8002	3981	4021
	70–74	187332	72387	114945		70–74	18824	6320	12505		70–74	184	87	97		70–74	9542	4295	5247
	75–79	112675	41785	70891		75–79	7785	2487	5299		75–79	49	34	15		75–79	10350	4361	5989
	80+	85958	31631	54327		80+	3605	1135	2471		80+	0	0	0		80+	15882	6061	9822
	Total	35434613	17742112	17692502		Total	1226315	494510	731805		Total	67699	32752	34947		Total	217415	112547	104868
	2032					2032					2032					2032
	0–4	6815023	3454474	3360549		0–4	25745	13054	12690		0–4	7566	3837	3728		0–4	66495	34521	31974
	5–9	5640331	2858255	2782077		5–9	25536	12945	12592		5–9	0	0	0		5–9	5837	3149	2688
	10–14	4794846	2428764	2366083		10–14	18257	9251	9006		10–14	0	0	0		10–14	4478	2482	1996
	15–19	4115897	2082992	2032905		15–19	28041	11128	16914		15–19	6963	2455	4509		15–19	5712	3200	2512
	20–24	3370390	1704004	1666386		20–24	92165	38047	54118		20–24	14806	6492	8314		20–24	6741	3681	3061
	25–29	2678297	1353798	1324499		25–29	138195	60047	78148		25–29	13065	6441	6623		25–29	9631	4840	4791
	30–34	2176257	1097585	1078672		30–34	155067	69793	85274		30–34	9562	5078	4484		30–34	11888	6233	5654
	35–39	1794382	901039	893343		35–39	143425	64278	79147		35–39	6538	3576	2963		35–39	14753	7955	6798
	40–44	1502617	748536	754081		40–44	126283	52249	74034		40–44	4325	2336	1990		40–44	13940	7838	6101
	45–49	1143929	562252	581677		45–49	115167	42100	73067		45–49	2482	1289	1193		45–49	11713	6860	4853
	50–54	909587	440269	469318		50–54	117016	39707	77309		50–54	1423	720	703		50–54	10281	6109	4171
	55–59	676651	314632	362019		55–59	105727	35675	70052		55–59	768	395	373		55–59	9147	5375	3772
	60–64	429845	182736	247109		60–64	69201	22830	46370		60–64	387	206	180		60–64	8067	4312	3756
	65–69	288793	119439	169354		65–69	40094	13880	26214		65–69	249	139	110		65–69	8422	4210	4212
	70–74	192375	74509	117867		70–74	20587	6886	13700		70–74	182	86	96		70–74	9799	4418	5381
	75–79	116035	42814	73221		75–79	8581	2713	5867		75–79	49	34	15		75–79	10633	4458	6175
	80+	87265	31917	55348		80+	3845	1186	2659		80+	0	0	0		80+	16140	6121	10019
	Total	36732522	18398014	18334508		Total	1232931	495768	737163		Total	68365	33085	35280		Total	223675	115762	107912
	2033					2033					2033					2033
	0–4	7076731	3587132	3489599		0–4	25705	13034	12670		0–4	7555	3832	3723		0–4	69005	35825	33180
	5–9	5837025	2957930	2879095		5–9	25370	12860	12510		5–9	0	0	0		5–9	6021	3249	2772
	10–14	4932477	2498523	2433955		10–14	19124	9690	9434		10–14	0	0	0		10–14	4608	2553	2054
	15–19	4255662	2153887	2101775		15–19	27460	10842	16618		15–19	7012	2479	4534		15–19	5791	3245	2546
	20–24	3510998	1774944	1736054		20–24	90854	37382	53472		20–24	15032	6603	8429		20–24	6893	3763	3131
	25–29	2795665	1413227	1382438		25–29	140235	61033	79202		25–29	13288	6563	6726		25–29	9879	4961	4918
	30–34	2246375	1133370	1113004		30–34	154719	69720	84999		30–34	9630	5124	4506		30–34	12037	6303	5734
	35–39	1853284	931130	922154		35–39	144176	64878	79299		35–39	6587	3609	2978		35–39	14922	8035	6887
	40–44	1541082	768201	772881		40–44	123470	51572	71897		40–44	4333	2342	1991		40–44	13991	7859	6132
	45–49	1204051	592597	611454		45–49	112652	41316	71336		45–49	2564	1333	1231		45–49	12077	7065	5012
	50–54	938738	454539	484199		50–54	113249	37901	75348		50–54	1442	730	712		50–54	10453	6203	4250
	55–59	717181	336967	380215		55–59	107978	36066	71912		55–59	798	415	383		55–59	9635	5703	3932
	60–64	464850	199617	265233		60–64	75247	24557	50691		60–64	407	220	187		60–64	8690	4676	4014
	65–69	303429	125672	177757		65–69	43585	14834	28752		65–69	254	142	112		65–69	8845	4429	4416
	70–74	197752	76887	120865		70–74	22433	7478	14955		70–74	181	86	94		70–74	10066	4553	5513
	75–79	119995	44131	75864		75–79	9522	2990	6532		75–79	49	34	15		75–79	10986	4590	6396
	80+	88447	32139	56308		80+	4107	1243	2864		80+	0	0	0		80+	16362	6165	10197
	Total	38083741	19080891	19002850		Total	1239886	497396	742490		Total	69133	33513	35620		Total	230260	119179	111081
	2034					2034					2034					2034
	0–4	7351069	3726191	3624878		0–4	25690	13027	12663		0–4	7552	3830	3721		0–4	71611	37179	34432
	5–9	6045071	3063358	2981713		5–9	25110	12729	12381		5–9	0	0	0		5–9	6212	3353	2859
	10–14	5084549	2575575	2508974		10–14	19567	9915	9652		10–14	0	0	0		10–14	4721	2618	2103
	15–19	4387755	2220892	2166864		15–19	27662	10956	16706		15–19	7055	2505	4550		15–19	5965	3341	2625
	20–24	3653541	1846976	1806564		20–24	88788	36382	52407		20–24	15267	6730	8537		20–24	7035	3840	3195
	25–29	2917791	1474925	1442866		25–29	142923	62346	80577		25–29	13530	6702	6828		25–29	10132	5088	5044
	30–34	2324869	1173418	1151451		30–34	154903	69938	84965		30–34	9738	5196	4542		30–34	12206	6388	5818
	35–39	1913796	961997	951799		35–39	144875	65403	79472		35–39	6644	3651	2994		35–39	15080	8112	6969
	40–44	1578207	787222	790985		40–44	121224	51140	70085		40–44	4341	2352	1989		40–44	14022	7872	6150
	45–49	1269196	625495	643701		45–49	110646	40822	69824		45–49	2652	1382	1270		45–49	12484	7298	5186
	50–54	967575	468746	498830		50–54	108973	36052	72922		50–54	1461	741	720		50–54	10617	6294	4322
	55–59	755984	357828	398156		55–59	108951	35933	73018		55–59	826	433	392		55–59	10089	6003	4087
	60–64	505013	219983	285030		60–64	81484	26428	55056		60–64	433	238	194		60–64	9435	5131	4304
	65–69	317481	131143	186337		65–69	47008	15644	31364		65–69	258	145	113		65–69	9259	4628	4631
	70–74	204042	79775	124267		70–74	24417	8111	16306		70–74	181	87	93		70–74	10371	4713	5659
	75–79	124072	45561	78511		75–79	10581	3306	7275		75–79	49	34	15		75–79	11362	4738	6624
	80+	89794	32403	57391		80+	4414	1313	3100		80+	0	0	0		80+	16600	6214	10387
	Total	39489805	19791487	19698318		Total	1247217	499443	747773		Total	69985	34028	35957		Total	237203	122809	114394
	2035					2035					2035					2035
	0–4	7637170	3871213	3765957		0–4	25689	13026	12663		0–4	7555	3832	3723		0–4	74304	38578	35726
	5–9	6265090	3174853	3090237		5–9	24815	12579	12236		5–9	0	0	0		5–9	6410	3461	2949
	10–14	5252756	2660780	2591976		10–14	19924	10096	9828		10–14	0	0	0		10–14	4848	2690	2159
	15–19	4511515	2283666	2227848		15–19	27982	11138	16844		15–19	7087	2532	4554		15–19	6122	3429	2693
	20–24	3796778	1919436	1877342		20–24	87141	35616	51524		20–24	15502	6868	8634		20–24	7188	3924	3264
	25–29	3045827	1539524	1506304		25–29	145358	63570	81788		25–29	13800	6864	6935		25–29	10381	5213	5168
	30–34	2412263	1217957	1194306		30–34	155653	70453	85200		30–34	9887	5298	4589		30–34	12403	6490	5913
	35–39	1975618	993488	982130		35–39	145481	65862	79620		35–39	6711	3703	3008		35–39	15229	8186	7044
	40–44	1618899	808094	810805		40–44	119836	51064	68772		40–44	4361	2372	1989		40–44	14084	7905	6179
	45–49	1332622	657561	675060		45–49	108726	40442	68284		45–49	2731	1428	1303		45–49	12870	7523	5348
	50–54	999140	484445	514695		50–54	104618	34314	70304		50–54	1486	756	730		50–54	10808	6405	4404
	55–59	792261	376673	415588		55–59	108656	35301	73355		55–59	851	450	401		55–59	10500	6266	4235
	60–64	550139	243900	306238		60–64	87693	28384	59308		60–64	462	260	202		60–64	10307	5683	4625
	65–69	330977	135831	195146		65–69	50330	16297	34033		65–69	261	147	114		65–69	9656	4801	4855
	70–74	211729	83351	128378		70–74	26608	8799	17809		70–74	182	89	93		70–74	10744	4911	5833
	75–79	127928	46975	80953		75–79	11716	3648	8068		75–79	49	35	15		75–79	11725	4888	6837
	80+	91485	32782	58702		80+	4782	1401	3381		80+	0	0	0		80+	16893	6281	10613
	Total	40952196	20530529	20421667		Total	1255008	501992	753017		Total	70925	34634	36291		Total	244473	126632	117841
	2036					2036					2036					2036
	0–4	7934117	4021733	3912385		0–4	25723	13044	12680		0–4	7565	3837	3728		0–4	77086	40023	37063
	5–9	6497784	3292771	3205013		5–9	24567	12453	12114		5–9	0	0	0		5–9	6615	3573	3043
	10–14	5428934	2750023	2678911		10–14	20103	10187	9917		10–14	0	0	0		10–14	4982	2765	2217
	15–19	4637060	2347315	2289745		15–19	28473	11411	17062		15–19	7104	2554	4550		15–19	6274	3516	2758
	20–24	3938856	1991369	1947487		20–24	85890	35063	50827		20–24	15707	6992	8715		20–24	7355	4018	3337
	25–29	3180894	1607632	1573262		25–29	147374	64637	82737		25–29	14082	7032	7049		25–29	10620	5334	5286
	30–34	2509006	1267165	1241841		30–34	157126	71330	85796		30–34	10059	5411	4648		30–34	12635	6614	6021
	35–39	2038620	1025573	1013047		35–39	145869	66219	79650		35–39	6775	3752	3022		35–39	15370	8258	7113
	40–44	1665651	832059	833592		40–44	119381	51360	68021		40–44	4393	2399	1994		40–44	14196	7969	6227
	45–49	1388944	686091	702853		45–49	106593	40053	66541		45–49	2789	1463	1326		45–49	13183	7706	5477
	50–54	1037180	503498	533682		50–54	100634	32837	67797		50–54	1519	775	744		50–54	11067	6557	4510
	55–59	825678	393419	432259		55–59	107181	34254	72927		55–59	873	464	409		55–59	10865	6491	4374
	60–64	586181	263642	322540		60–64	91582	29436	62146		60–64	484	277	207		60–64	10964	6111	4853
	65–69	354407	145748	208659		65–69	55119	17506	37614		65–69	272	155	118		65–69	10243	5095	5148
	70–74	224187	89136	135050		70–74	29488	9715	19773		70–74	187	93	94		70–74	11328	5223	6106
	75–79	131517	48350	83167		75–79	12904	4006	8898		75–79	49	35	14		75–79	12063	5033	7029
	80+	93548	33306	60242		80+	5224	1511	3713		80+	0	0	0		80+	17255	6375	10880
	Total	42472563	21298829	21173734		Total	1263235	505022	758213		Total	71857	35238	36620		Total	252104	130662	121442
	2037					2037					2037					2037
	0–4	8240986	4177281	4063704		0–4	25792	13078	12714		0–4	7578	3844	3734		0–4	79958	41515	38443
	5–9	6743754	3417417	3326336		5–9	24431	12384	12047		5–9	0	0	0		5–9	6830	3689	3140
	10–14	5614379	2843960	2770419		10–14	20053	10161	9892		10–14	0	0	0		10–14	5122	2845	2278
	15–19	4765511	2412405	2353106		15–19	29119	11764	17355		15–19	7101	2563	4537		15–19	6427	3604	2823
	20–24	4079343	2062534	2016809		20–24	85692	35036	50656		20–24	15861	7086	8775		20–24	7543	4126	3417
	25–29	3321331	1678463	1642868		25–29	147945	65037	82909		25–29	14355	7190	7165		25–29	10847	5449	5398
	30–34	2616085	1321486	1294599		30–34	159537	72660	86877		30–34	10241	5525	4716		30–34	12908	6762	6146
	35–39	2103235	1058534	1044701		35–39	145939	66467	79472		35–39	6830	3794	3035		35–39	15505	8330	7176
	40–44	1719147	859411	859736		40–44	119844	51991	67853		40–44	4430	2426	2003		40–44	14360	8064	6296
	45–49	1434785	709393	725392		45–49	104178	39616	64562		45–49	2817	1481	1336		45–49	13387	7827	5560
	50–54	1085268	527629	557639		50–54	97405	31739	65666		50–54	1564	800	764		50–54	11429	6773	4655
	55–59	856075	408273	447802		55–59	104646	32897	71749		55–59	889	474	415		55–59	11182	6682	4500
	60–64	623817	284295	339522		60–64	94713	30195	64517		60–64	506	294	213		60–64	11652	6561	5091
	65–69	381418	157875	223544		65–69	60204	18841	41362		65–69	285	164	121		65–69	10958	5472	5486
	70–74	236523	94541	141982		70–74	32395	10556	21839		70–74	192	96	96		70–74	11938	5533	6405
	75–79	135047	49771	85276		75–79	14142	4379	9763		75–79	49	35	14		75–79	12391	5181	7210
	80+	95902	33958	61944		80+	5745	1645	4100		80+	0	0	0		80+	17676	6495	11181
	Total	44052606	22097225	21955380		Total	1271781	508448	763333		Total	72698	35773	36925		Total	260113	134908	125204
	2038					2038					2038					2038
	0–4	8556872	4337401	4219471		0–4	25883	13125	12758		0–4	7594	3852	3742		0–4	82907	43047	39860
	5–9	7002905	3548743	3454162		5–9	24368	12352	12016		5–9	0	0	0		5–9	7054	3812	3242
	10–14	5810321	2943214	2867107		10–14	19844	10055	9789		10–14	0	0	0		10–14	5267	2927	2341
	15–19	4902362	2481724	2420639		15–19	29783	12121	17662		15–19	7092	2567	4524		15–19	6586	3695	2891
	20–24	4218319	2132975	2085344		20–24	85815	35185	50630		20–24	15977	7158	8819		20–24	7734	4236	3498
	25–29	3460975	1748904	1712071		25–29	148088	65238	82849		25–29	14586	7322	7264		25–29	11079	5570	5509
	30–34	2732059	1380182	1351877		30–34	162369	74198	88171		30–34	10429	5639	4791		30–34	13208	6927	6282
	35–39	2172638	1093950	1078688		35–39	146038	66754	79283		35–39	6886	3834	3052		35–39	15658	8413	7244
	40–44	1777171	889019	888152		40–44	120830	52798	68032		40–44	4466	2452	2014		40–44	14554	8178	6376
	45–49	1472795	728795	744000		45–49	101837	39247	62589		45–49	2824	1487	1337		45–49	13508	7901	5607
	50–54	1143288	556735	586553		50–54	94959	31017	63941		50–54	1616	828	788		50–54	11890	7051	4839
	55–59	884053	421853	462200		55–59	101271	31355	69916		55–59	901	481	420		55–59	11463	6850	4613
	60–64	661355	304657	356698		60–64	96814	30550	66264		60–64	527	309	218		60–64	12336	7005	5331
	65–69	412622	172607	240015		65–69	65569	20310	45259		65–69	301	175	126		65–69	11828	5952	5876
	70–74	248480	99447	149033		70–74	35265	11299	23966		70–74	195	98	97		70–74	12555	5831	6724
	75–79	138846	51383	87463		75–79	15444	4770	10675		75–79	49	35	14		75–79	12734	5343	7391
	80+	98462	34712	63750		80+	6346	1805	4542		80+	0	0	0		80+	18139	6635	11504
	Total	45693523	22926301	22767222		Total	1280521	512179	768342		Total	73445	36237	37207		Total	268501	139373	129128
	2039					2039					2039					2039
	0–4	8880764	4501579	4379185		0–4	25986	13177	12809		0–4	7613	3862	3752		0–4	85910	44607	41303
	5–9	7274584	3686417	3588167		5–9	24341	12339	12002		5–9	0	0	0		5–9	7289	3940	3349
	10–14	6017590	3048206	2969384		10–14	19554	9908	9646		10–14	0	0	0		10–14	5417	3012	2405
	15–19	5053748	2558385	2495363		15–19	30226	12361	17865		15–19	7098	2574	4524		15–19	6750	3789	2961
	20–24	4349491	2199448	2150043		20–24	86351	35538	50813		20–24	16040	7201	8838		20–24	7934	4352	3582
	25–29	3602566	1820438	1782128		25–29	147432	65078	82354		25–29	14796	7439	7357		25–29	11310	5692	5618
	30–34	2852732	1441104	1411628		30–34	165805	76020	89785		30–34	10608	5743	4865		30–34	13523	7101	6422
	35–39	2250248	1133522	1116727		35–39	146679	67322	79357		35–39	6955	3879	3076		35–39	15852	8522	7329
	40–44	1836805	919397	917408		40–44	121775	53530	68245		40–44	4499	2474	2025		40–44	14750	8293	6456
	45–49	1509547	747593	761954		45–49	100052	39108	60944		45–49	2824	1489	1335		45–49	13611	7966	5645
	50–54	1206107	588250	617857		50–54	92978	30552	62427		50–54	1669	856	814		50–54	12401	7360	5041
	55–59	911747	435380	476366		55–59	97404	29767	67637		55–59	912	487	425		55–59	11738	7016	4723
	60–64	697327	323688	373639		60–64	97757	30451	67306		60–64	546	322	223		60–64	12986	7418	5567
	65–69	448223	190286	257938		65–69	71072	21888	49184		65–69	320	189	131		65–69	12872	6553	6319
	70–74	259901	103709	156192		70–74	38076	11927	26148		70–74	198	100	98		70–74	13160	6102	7058
	75–79	143320	53355	89965		75–79	16849	5189	11660		75–79	49	35	14		75–79	13130	5538	7592
	80+	101107	35522	65584		80+	7023	1987	5036		80+	0	0	0		80+	18626	6789	11837
	Total	47395806	23786278	23609528		Total	1289360	516142	773218		Total	74127	36650	37477		Total	277257	144049	133208
	2040					2040					2040					2040
	0–4	9211404	4669177	4542227		0–4	26090	13230	12861		0–4	7635	3873	3762		0–4	88951	46186	42765
	5–9	7557940	3830008	3727932		5–9	24343	12340	12003		5–9	0	0	0		5–9	7534	4074	3460
	10–14	6236806	3159250	3077556		10–14	19248	9753	9495		10–14	0	0	0		10–14	5572	3100	2472
	15–19	5221183	2643152	2578031		15–19	30644	12575	18070		15–19	7126	2588	4538		15–19	6935	3894	3041
	20–24	4472377	2261716	2210662		20–24	86774	35837	50937		20–24	16048	7215	8833		20–24	8123	4462	3661
	25–29	3744802	1892360	1852442		25–29	146984	65016	81968		25–29	14977	7537	7439		25–29	11542	5818	5724
	30–34	2979294	1504908	1474387		30–34	169013	77741	91272		30–34	10786	5843	4943		30–34	13846	7281	6564
	35–39	2336564	1177466	1159098		35–39	147854	68147	79706		35–39	7037	3928	3109		35–39	16091	8658	7432
	40–44	1897759	950398	947361		40–44	122632	54183	68449		40–44	4527	2492	2035		40–44	14946	8410	6536
	45–49	1549727	768151	781576		45–49	99040	39266	59773		45–49	2827	1492	1335		45–49	13741	8048	5693
	50–54	1267308	618983	648326		50–54	91125	30216	60909		50–54	1713	878	834		50–54	12895	7661	5235
	55–59	942025	450305	491721		55–59	93428	28260	65168		55–59	924	493	431		55–59	12042	7201	4841
	60–64	731010	340906	390105		60–64	97547	29918	67629		60–64	561	333	228		60–64	13585	7788	5797
	65–69	487999	210936	277064		65–69	76514	23522	52992		65–69	341	204	137		65–69	14099	7286	6813
	70–74	270862	107341	163521		70–74	40804	12432	28372		70–74	199	100	98		70–74	13744	6338	7405
	75–79	148793	55797	92996		75–79	18403	5645	12758		75–79	50	36	14		75–79	13612	5779	7833
	80+	103757	36363	67394		80+	7760	2187	5574		80+	0	0	0		80+	19117	6950	12168
	Total	49159611	24677213	24482398		Total	1298203	520266	777937		Total	74749	37012	37736		Total	286374	148934	137440
	2041					2041					2041					2041
	0–4	9547915	4839751	4708164		0–4	26182	13276	12906		0–4	7659	3885	3774		0–4	92039	47791	44249
	5–9	7852064	3979056	3873008		5–9	24397	12367	12030		5–9	0	0	0		5–9	7790	4213	3576
	10–14	6468667	3276699	3191968		10–14	19005	9630	9375		10–14	0	0	0		10–14	5734	3192	2541
	15–19	5396548	2731934	2664614		15–19	30880	12691	18189		15–19	7157	2601	4555		15–19	7126	4003	3123
	20–24	4597036	2324848	2272188		20–24	87227	36136	51091		20–24	16040	7217	8823		20–24	8315	4574	3741
	25–29	3885844	1963723	1922122		25–29	146686	65006	81680		25–29	15130	7619	7511		25–29	11770	5944	5825
	30–34	3112865	1572202	1540663		30–34	171855	79305	92549		30–34	10972	5946	5027		30–34	14179	7469	6710
	35–39	2432011	1225951	1206059		35–39	149690	69278	80411		35–39	7135	3985	3150		35–39	16378	8823	7556
	40–44	1959915	981997	977918		40–44	123279	54722	68557		40–44	4553	2508	2045		40–44	15140	8527	6613
	45–49	1595725	791650	804074		45–49	98852	39722	59130		45–49	2837	1497	1339		45–49	13921	8162	5759
	50–54	1321767	646384	675382		50–54	89152	29916	59236		50–54	1742	893	849		50–54	13322	7922	5399
	55–59	978437	468366	510071		55–59	89751	26961	62789		55–59	941	502	439		55–59	12417	7431	4986
	60–64	762096	356237	405859		60–64	96263	29024	67239		60–64	573	340	233		60–64	14127	8112	6015
	65–69	519995	228122	291873		65–69	79967	24415	55553		65–69	356	216	140		65–69	15027	7859	7168
	70–74	290576	115484	175092		70–74	44807	13402	31405		70–74	207	105	102		70–74	14604	6738	7866
	75–79	157768	59793	97974		75–79	20461	6257	14204		75–79	52	37	15		75–79	14374	6160	8214
	80+	106424	37243	69181		80+	8553	2402	6151		80+	0	0	0		80+	19612	7118	12494
	Total	50985652	25599440	25386212		Total	1307006	524511	782495		Total	75354	37352	38002		Total	295874	154039	141835
	2042					2042					2042					2042
	0–4	9889980	5013140	4876840		0–4	26255	13313	12942		0–4	7686	3898	3788		0–4	95193	49429	45764
	5–9	8156033	4133092	4022940		5–9	24503	12421	12082		5–9	0	0	0		5–9	8056	4359	3698
	10–14	6713768	3400855	3312914		10–14	18885	9569	9316		10–14	0	0	0		10–14	5905	3290	2615
	15–19	5581143	2825390	2755753		15–19	30901	12695	18206		15–19	7194	2616	4578		15–19	7322	4114	3208
	20–24	4724581	2389410	2335171		20–24	87738	36449	51289		20–24	16028	7214	8814		20–24	8512	4690	3823
	25–29	4025263	2034286	1990977		25–29	147193	65364	81830		25–29	15257	7685	7572		25–29	11996	6073	5923
	30–34	3251831	1642227	1609604		30–34	173342	80231	93111		30–34	11167	6051	5116		30–34	14511	7657	6854
	35–39	2537542	1279402	1258140		35–39	152392	70804	81588		35–39	7251	4051	3200		35–39	16719	9019	7701
	40–44	2023692	1014465	1009227		40–44	123626	55144	68482		40–44	4580	2524	2056		40–44	15335	8646	6688
	45–49	1648205	818377	829828		45–49	99481	40446	59035		45–49	2854	1507	1347		45–49	14155	8309	5845
	50–54	1366264	668862	697402		50–54	87001	29622	57379		50–54	1756	900	856		50–54	13645	8123	5522
	55–59	1024359	491172	533188		55–59	86724	25974	60750		55–59	967	515	452		55–59	12906	7732	5173
	60–64	790432	369871	420561		60–64	94010	27860	66150		60–64	583	346	237		60–64	14609	8393	6216
	65–69	553389	246089	307300		65–69	82748	25058	57690		65–69	372	228	144		65–69	16001	8464	7537
	70–74	313073	125331	187742		70–74	49026	14460	34565		70–74	217	111	106		70–74	15646	7252	8394
	75–79	166496	63432	103064		75–79	22520	6808	15712		75–79	53	38	15		75–79	15158	6533	8625
	80+	109205	38208	70996		80+	9403	2634	6769		80+	0	0	0		80+	20123	7300	12823
	Total	52875256	26553608	26321648		Total	1315749	528852	786897		Total	75964	37686	38279		Total	305792	159382	146410
	2043					2043					2043					2043
	0–4	10237967	5189532	5048436		0–4	26317	13345	12972		0–4	7717	3914	3803		0–4	98421	51105	47315
	5–9	8468938	4291657	4177280		5–9	24635	12488	12147		5–9	0	0	0		5–9	8333	4510	3823
	10–14	6972013	3531668	3440344		10–14	18847	9550	9297		10–14	0	0	0		10–14	6087	3394	2694
	15–19	5776204	2924145	2852059		15–19	30794	12630	18164		15–19	7238	2633	4605		15–19	7524	4229	3295
	20–24	4860475	2458171	2402305		20–24	88311	36771	51540		20–24	16034	7217	8816		20–24	8722	4812	3909
	25–29	4163184	2104127	2059058		25–29	147882	65811	82071		25–29	15362	7740	7622		25–29	12219	6201	6018
	30–34	3390033	1711864	1678169		30–34	174302	80883	93419		30–34	11343	6146	5197		30–34	14831	7841	6989
	35–39	2651791	1337123	1314668		35–39	155493	72507	82986		35–39	7380	4123	3257		35–39	17101	9239	7862
	40–44	2092145	1049316	1042829		40–44	123988	55583	68405		40–44	4614	2543	2071		40–44	15554	8781	6773
	45–49	1705055	847262	857793		45–49	100580	41308	59272		45–49	2876	1519	1357		45–49	14422	8478	5944
	50–54	1403324	687666	715657		50–54	84970	29416	55554		50–54	1759	901	858		50–54	13888	8277	5611
	55–59	1079666	518614	561052		55–59	84387	25302	59085		55–59	999	532	467		55–59	13513	8107	5406
	60–64	816555	382362	434193		60–64	90983	26533	64451		60–64	590	350	240		60–64	15045	8645	6400
	65–69	586692	263789	322903		65–69	84624	25360	59263		65–69	387	239	148		65–69	16976	9064	7912
	70–74	338796	137166	201630		70–74	53440	15609	37831		70–74	230	119	111		70–74	16907	7903	9004
	75–79	174827	66661	108166		75–79	24537	7288	17249		75–79	54	39	15		75–79	15942	6884	9058
	80+	112246	39324	72922		80+	10323	2886	7438		80+	0	0	0		80+	20675	7508	13167
	Total	54829913	27540447	27289466		Total	1324414	533268	791145		Total	76581	38017	38565		Total	316160	164978	151182
	2044					2044					2044					2044
	0–4	10593144	5369567	5223577		0–4	26375	13374	13001		0–4	7747	3929	3818		0–4	101733	52826	48907
	5–9	8789777	4454243	4335534		5–9	24773	12558	12215		5–9	0	0	0		5–9	8618	4665	3953
	10–14	7242746	3668808	3573938		10–14	18850	9551	9299		10–14	0	0	0		10–14	6279	3503	2776
	15–19	5982558	3028618	2953939		15–19	30643	12540	18103		15–19	7290	2653	4638		15–19	7735	4349	3386
	20–24	5010837	2534238	2476599		20–24	88867	37064	51803		20–24	16081	7240	8842		20–24	8949	4944	4005
	25–29	4293320	2170003	2123317		25–29	148701	66307	82394		25–29	15424	7774	7650		25–29	12432	6326	6106
	30–34	3530212	1782599	1747613		30–34	174470	81161	93310		30–34	11512	6238	5274		30–34	15145	8025	7120
	35–39	2770662	1397016	1373646		35–39	159157	74453	84704		35–39	7510	4196	3314		35–39	17499	9471	8029
	40–44	2168571	1088179	1080392		40–44	124835	56256	68579		40–44	4662	2571	2091		40–44	15824	8948	6877
	45–49	1763491	876897	886594		45–49	101647	42094	59553		45–49	2897	1531	1366		45–49	14698	8652	6045
	50–54	1439205	705909	733296		50–54	83465	29415	54050		50–54	1759	901	858		50–54	14116	8423	5693
	55–59	1139479	548281	591198		55–59	82473	24857	57615		55–59	1032	549	483		55–59	14188	8524	5664
	60–64	842434	394817	447617		60–64	87497	25163	62335		60–64	597	354	243		60–64	15473	8894	6579
	65–69	618617	280328	338290		65–69	85482	25282	60201		65–69	401	249	151		65–69	17910	9628	8282
	70–74	367844	151220	216624		70–74	57922	16825	41098		70–74	243	128	115		70–74	18408	8715	9693
	75–79	182709	69413	113296		75–79	26504	7687	18816		75–79	54	39	15		75–79	16704	7197	9507
	80+	115705	40653	75052		80+	11331	3160	8171		80+	0	0	0		80+	21298	7755	13544
	Total	56851310	28560789	28290521		Total	1332992	537746	795246		Total	77211	38352	38860		Total	327008	170843	156165
	2045					2045					2045					2045
	0–4	10957237	5554122	5403115		0–4	26440	13407	13033		0–4	7778	3945	3833		0–4	105138	54595	50543
	5–9	9117299	4620215	4497084		5–9	24896	12620	12276		5–9	0	0	0		5–9	8909	4824	4086
	10–14	7525114	3811841	3713273		10–14	18882	9568	9314		10–14	0	0	0		10–14	6480	3617	2863
	15–19	6200822	3139122	3061700		15–19	30512	12456	18056		15–19	7351	2676	4675		15–19	7958	4476	3482
	20–24	5177125	2618343	2558782		20–24	89586	37411	52174		20–24	16174	7284	8890		20–24	9204	5091	4113
	25–29	4415258	2231716	2183542		25–29	149221	66648	82573		25–29	15448	7789	7659		25–29	12619	6438	6181
	30–34	3671049	1853715	1817334		30–34	174786	81490	93296		30–34	11670	6325	5346		30–34	15455	8208	7247
	35–39	2895355	1459744	1435610		35–39	162626	76302	86324		35–39	7648	4273	3375		35–39	17916	9715	8202
	40–44	2253451	1131264	1122187		40–44	126157	57144	69013		40–44	4724	2606	2118		40–44	16147	9146	7001
	45–49	1823234	907142	916092		45–49	102637	42802	59835		45–49	2919	1543	1376		45–49	14979	8831	6148
	50–54	1478368	725815	752553		50–54	82665	29664	53000		50–54	1763	903	860		50–54	14373	8588	5785
	55–59	1197719	577185	620534		55–59	80692	24541	56151		55–59	1060	564	496		55–59	14859	8939	5920
	60–64	870736	408560	462176		60–64	83896	23858	60038		60–64	606	359	247		60–64	15937	9167	6770
	65–69	648542	295299	353243		65–69	85332	24842	60490		65–69	413	257	155		65–69	18781	10137	8644
	70–74	399968	167467	232502		70–74	62302	18062	44240		70–74	258	138	119		70–74	20153	9699	10454
	75–79	190262	71737	118525		75–79	28414	8005	20409		75–79	54	39	15		75–79	17437	7467	9970
	80+	119703	42234	77469		80+	12446	3460	8986		80+	0	0	0		80+	22015	8048	13967
	Total	58941242	29615523	29325719		Total	1341490	542281	799209		Total	77866	38701	39165		Total	338359	176985	161374
	2046					2046					2046					2046
	0–4	11331587	5743877	5587711		0–4	26523	13449	13074		0–4	7809	3961	3848		0–4	108645	56417	52229
	5–9	9450626	4789128	4661498		5–9	24990	12668	12322		5–9	0	0	0		5–9	9206	4985	4221
	10–14	7818204	3960305	3857899		10–14	18958	9606	9352		10–14	0	0	0		10–14	6690	3737	2954
	15–19	6431682	3256002	3175680		15–19	30473	12416	18057		15–19	7421	2703	4718		15–19	8195	4612	3583
	20–24	5351304	2706441	2644863		20–24	90182	37691	52492		20–24	16281	7336	8946		20–24	9468	5243	4225
	25–29	4538970	2294291	2244680		25–29	149765	66978	82787		25–29	15473	7806	7668		25–29	12802	6549	6253
	30–34	3810741	1924287	1886454		30–34	175190	81829	93362		30–34	11813	6405	5409		30–34	15754	8388	7366
	35–39	3026969	1525906	1501063		35–39	165777	78011	87766		35–39	7796	4356	3440		35–39	18354	9973	8382
	40–44	2347200	1178732	1168468		40–44	128076	58291	69785		40–44	4799	2649	2151		40–44	16524	9377	7147
	45–49	1884170	937974	946196		45–49	103437	43401	60036		45–49	2941	1556	1386		45–49	15264	9013	6250
	50–54	1523092	748501	774590		50–54	82613	30162	52451		50–54	1773	908	864		50–54	14683	8786	5897
	55–59	1249554	602956	646598		55–59	78829	24276	54553		55–59	1080	575	505		55–59	15461	9312	6149
	60–64	904758	425179	479579		60–64	80550	22728	57822		60–64	618	366	252		60–64	16494	9498	6996
	65–69	676205	308653	367552		65–69	84240	24100	60140		65–69	422	264	159		65–69	19577	10588	8989
	70–74	426137	181178	244959		70–74	65127	18752	46374		70–74	269	146	123		70–74	21488	10480	11009
	75–79	204770	77542	127228		75–79	31331	8676	22655		75–79	58	42	16		75–79	18589	7974	10615
	80+	125713	44675	81038		80+	13868	3848	10020		80+	0	0	0		80+	23033	8479	14553
	Total	61101680	30705626	30396055		Total	1349929	546881	803048		Total	78554	39070	39484		Total	350227	183410	166817
	2047					2047					2047					2047
	0–4	11717181	5939331	5777851		0–4	26622	13499	13123		0–4	7842	3977	3864		0–4	112265	58297	53968
	5–9	9789442	4960823	4828618		5–9	25057	12702	12355		5–9	0	0	0		5–9	9508	5150	4358
	10–14	8121087	4113729	4007357		10–14	19070	9663	9407		10–14	0	0	0		10–14	6909	3861	3048
	15–19	6675719	3379552	3296167		15–19	30575	12444	18132		15–19	7499	2734	4766		15–19	8449	4757	3692
	20–24	5534667	2799187	2735479		20–24	90646	37898	52748		20–24	16407	7397	9009		20–24	9744	5402	4342
	25–29	4665568	2358291	2307277		25–29	150396	67332	83065		25–29	15504	7825	7679		25–29	12984	6659	6325
	30–34	3948839	1994064	1954775		30–34	176302	82473	93829		30–34	11940	6477	5463		30–34	16044	8566	7479
	35–39	3163961	1594780	1569180		35–39	167671	79129	88542		35–39	7952	4445	3507		35–39	18799	10236	8563
	40–44	2450742	1230992	1219750		40–44	130784	59780	71004		40–44	4888	2699	2189		40–44	16960	9644	7316
	45–49	1946702	969650	977052		45–49	103955	43885	60070		45–49	2965	1569	1395		45–49	15554	9200	6354
	50–54	1574010	774234	799776		50–54	83307	30884	52423		50–54	1787	916	871		50–54	15053	9021	6031
	55–59	1291976	624130	667845		55–59	76833	24036	52798		55–59	1090	580	510		55–59	15944	9614	6330
	60–64	947619	446131	501488		60–64	77776	21860	55915		60–64	635	376	260		60–64	17201	9919	7282
	65–69	701471	320556	380915		65–69	82297	23134	59163		65–69	430	269	162		65–69	20294	10983	9311
	70–74	453411	195482	257929		70–74	67400	19247	48153		70–74	281	155	126		70–74	22891	11303	11588
	75–79	221018	84410	136607		75–79	34363	9392	24971		75–79	62	45	17		75–79	19961	8614	11347
	80+	131404	46856	84548		80+	15286	4201	11085		80+	0	0	0		80+	24105	8910	15195
	Total	63334815	31832199	31502616		Total	1358340	551559	806781		Total	79283	39465	39818		Total	362667	190138	172529
	2048					2048					2048					2048
	0–4	12115348	6141158	5974190		0–4	26733	13556	13178		0–4	7878	3996	3882		0–4	116018	60247	55771
	5–9	10134107	5135483	4998625		5–9	25109	12728	12381		5–9	0	0	0		5–9	9816	5318	4498
	10–14	8432862	4271658	4161204		10–14	19195	9726	9469		10–14	0	0	0		10–14	7137	3990	3146
	15–19	6932834	3509721	3423113		15–19	30772	12517	18255		15–19	7584	2768	4817		15–19	8718	4911	3807
	20–24	5728435	2897198	2831237		20–24	91065	38079	52986		20–24	16548	7468	9080		20–24	10034	5569	4465
	25–29	4800448	2426454	2373994		25–29	151194	67749	83445		25–29	15553	7856	7698		25–29	13182	6778	6404
	30–34	4085474	2063126	2022348		30–34	177530	83170	94360		30–34	12049	6541	5508		30–34	16325	8740	7585
	35–39	3300264	1663296	1636968		35–39	169047	79970	89077		35–39	8096	4527	3568		35–39	19225	10491	8734
	40–44	2562779	1287388	1275392		40–44	133854	61419	72435		40–44	4986	2755	2231		40–44	17441	9939	7502
	45–49	2013774	1003622	1010152		45–49	104472	44371	60102		45–49	2993	1586	1407		45–49	15871	9405	6466
	50–54	1629116	802010	827106		50–54	84435	31720	52715		50–54	1804	926	878		50–54	15461	9281	6180
	55–59	1327402	641897	685506		55–59	74973	23886	51088		55–59	1094	583	512		55–59	16330	9858	6471
	60–64	999148	471288	527860		60–64	75609	21261	54348		60–64	657	389	269		60–64	18071	10437	7634
	65–69	724797	331485	393313		65–69	79670	22032	57638		65–69	437	273	164		65–69	20948	11341	9607
	70–74	480579	209536	271043		70–74	68933	19476	49457		70–74	292	163	130		70–74	24299	12123	12176
	75–79	239263	92506	146756		75–79	37484	10151	27334		75–79	66	48	18		75–79	21591	9411	12180
	80+	136851	48832	88019		80+	16690	4520	12170		80+	0	0	0		80+	25127	9298	15829
	Total	65643481	32996656	32646825		Total	1366766	556330	810436		Total	80039	39878	40161		Total	375593	197136	178456
	2049					2049					2049					2049
	0–4	12527865	6350259	6177607		0–4	26854	13617	13237		0–4	7915	4015	3900		0–4	119926	62277	57649
	5–9	10485884	5313746	5172138		5–9	25155	12752	12404		5–9	0	0	0		5–9	10130	5489	4641
	10–14	8752534	4433587	4318947		10–14	19317	9788	9529		10–14	0	0	0		10–14	7371	4123	3248
	15–19	7202376	3646181	3556194		15–19	31020	12614	18406		15–19	7674	2804	4870		15–19	9003	5074	3928
	20–24	5933424	3000886	2932538		20–24	91516	38272	53243		20–24	16703	7545	9157		20–24	10341	5745	4596
	25–29	4949661	2501855	2447807		25–29	152158	68237	83920		25–29	15635	7904	7732		25–29	13414	6915	6500
	30–34	4214439	2128276	2086163		30–34	178750	83838	94911		30–34	12120	6586	5534		30–34	16576	8900	7676
	35–39	3438564	1732907	1705657		35–39	169663	80449	89214		35–39	8233	4607	3626		35–39	19644	10746	8898
	40–44	2679346	1345893	1333453		40–44	137462	63277	74185		40–44	5084	2811	2273		40–44	17941	10246	7695
	45–49	2088565	1041448	1047117		45–49	105418	45049	60369		45–49	3030	1607	1423		45–49	16240	9643	6597
	50–54	1685758	830504	855255		50–54	85537	32483	53054		50–54	1821	936	885		50–54	15880	9548	6332
	55–59	1361758	659161	702597		55–59	73609	23920	49689		55–59	1097	584	513		55–59	16689	10088	6601
	60–64	1054761	498418	556343		60–64	73815	20857	52958		60–64	680	402	278		60–64	19036	11010	8026
	65–69	747935	342398	405536		65–69	76632	20894	55738		65–69	443	276	166		65–69	21590	11694	9896
	70–74	506603	222640	283963		70–74	69640	19411	50230		70–74	303	170	133		70–74	25654	12896	12758
	75–79	259509	101948	157560		75–79	40596	10933	29663		75–79	70	52	18		75–79	23492	10384	13109
	80+	142185	50635	91550		80+	18098	4808	13291		80+	0	0	0		80+	26120	9652	16468
	Total	68031166	34200741	33830425		Total	1375240	561199	814041		Total	80808	40299	40509		Total	389046	204428	184618
	2050					2050					2050					2050
	0–4	12956769	6567666	6389103		0–4	26985	13683	13302		0–4	7955	4035	3920		0–4	124012	64400	59612
	5–9	10846482	5496479	5350003		5–9	25209	12779	12430		5–9	0	0	0		5–9	10451	5664	4787
	10–14	9078859	4598886	4479973		10–14	19419	9840	9579		10–14	0	0	0		10–14	7611	4259	3352
	15–19	7483491	3788500	3694991		15–19	31304	12728	18576		15–19	7767	2842	4925		15–19	9302	5246	4056
	20–24	6150242	3110557	3039685		20–24	92053	38506	53547		20–24	16872	7631	9241		20–24	10666	5932	4734
	25–29	5114621	2585198	2529423		25–29	153432	68863	84569		25–29	15753	7971	7782		25–29	13689	7074	6615
	30–34	4335370	2189345	2146025		30–34	179588	84307	95281		30–34	12158	6614	5545		30–34	16790	9042	7748
	35–39	3577559	1802905	1774654		35–39	170417	80965	89452		35–39	8359	4682	3677		35–39	20054	10999	9055
	40–44	2801635	1407168	1394467		40–44	140889	65038	75851		40–44	5185	2869	2316		40–44	18463	10567	7896
	45–49	2171546	1083332	1088214		45–49	106785	45903	60881		45–49	3075	1633	1442		45–49	16664	9915	6750
	50–54	1743676	859585	884091		50–54	86572	33171	53401		50–54	1837	945	892		50–54	16307	9819	6487
	55–59	1399243	677991	721253		55–59	72897	24173	48724		55–59	1101	587	514		55–59	17080	10338	6742
	60–64	1108804	524790	584015		60–64	72140	20568	51571		60–64	700	414	286		60–64	20002	11582	8420
	65–69	773281	354460	418821		65–69	73487	19809	53678		65–69	450	281	169		65–69	22279	12077	10202
	70–74	531008	234498	296510		70–74	69531	19069	50462		70–74	312	175	136		70–74	26923	13597	13326
	75–79	281529	112683	168846		75–79	43574	11706	31868		75–79	75	56	19		75–79	25655	11534	14121
	80+	147599	52340	95259		80+	19525	5068	14457		80+	0	0	0		80+	27116	9983	17133
	Total	70501714	35446382	35055332		Total	1383806	566177	817629		Total	81600	40734	40865		Total	403064	212028	191036

## Sheet: Swaziland, part 1
	Input	Data	Reference
	Percent circumcised in base year, by 5-year age group	EIMC: 0.0%	Swaziland Demographic and Health Survey 2006–07 (age >15 years)
		5-9: 0.0%
		10-14: 4.3%	Authors’ assumptions (EIMC, 5-9, 10-14)
		15-19: 4.2%
		20-24: 6.5%
		25-29: 7.9%
		30-34: 9.9%
		35-39: 19.7%
		40-44: 12.5%
		45-49: 11.9%
		50-54: 11.9%
		55-59: 11.9%
	Number of male circumcisions Performed, 2010-2013	2010: 20,244	National program statistics
		2011: 14,052
		2012: 12,406
		2013: 8,165
	VMMC effectiveness	0.6	Auvert B, Taljaard D, Lagarde E, Sobngwi-Tambekou J, Sitta R, et al. (2005) Randomized, controlled intervention trial of male circumcision for reduction of HIV infection risk: The ANRS 1265 trial. PLoS Med 2(11): e298.
			Gray RH, Kigozi G, Serwadda D, Makumbi F, Watya S, Nalugoda N et al. Male circumcision for HIV prevention n men in Rakai, Uganda: a randomized trial. Lancet 2007; 369: 767-66.
			Bailey RC, Moses S, Parker CB, Agot K, Maclean I, Krieger JN, et al. Male circumcision for HIV prevention in young men in Kisumu, Kenya: a randomized controlled trial. Lancet 2007; 369: 643-56.
	Ratio of infections averted among females to males	0.626698	Spectrum, Goals Model
	HIV incidence	See Part 2	Authors’ Calculations
			Spectrum, AIDS Impact Module and Goals module
	Discount rate	0.03	Authors’ assumption.

## Sheet: Swaziland, part 2
		Population					HIV age distribution					New infections					Deaths					Births
		Total	Male	Female			Total	Male	Female			Total	Male	Female			Total	Male	Female
	2013					2013					2013					2013					2013	17823
	0–4	161949	81622	80327		0–4	5779	2919	2860		0–4	1205	611	595		0–4	2720	1506	1213		2014	17941
	5–9	147321	74205	73116		5–9	6117	3086	3031		5–9	0	0	0		5–9	422	224	198		2015	18017
	10–14	146252	73716	72536		10–14	4417	2230	2187		10–14	0	0	0		10–14	380	199	181		2016	18041
	15–19	147214	74026	73188		15–19	11317	3657	7660		15–19	3074	943	2131		15–19	444	230	213		2017	18009
	20–24	145382	73060	72322		20–24	31202	11185	20017		20–24	2696	1268	1427		20–24	859	427	432		2018	17971
	25–29	119556	58972	60584		25–29	42789	17396	25393		25–29	1745	1012	733		25–29	1313	709	604		2019	17937
	30–34	84003	38883	45121		30–34	37489	15792	21696		30–34	673	392	281		30–34	1229	683	546		2020	17866
	35–39	56503	24623	31880		35–39	24001	10675	13326		35–39	285	166	118		35–39	996	579	418		2021	17758
	40–44	46452	21677	24775		40–44	15374	7990	7384		40–44	255	87	168		40–44	765	483	283		2022	17611
	45–49	44717	20745	23972		45–49	9507	4894	4613		45–49	78	16	62		45–49	778	471	306		2023	17460
	50–54	35860	15792	20068		50–54	4521	2231	2289		50–54	168	163	5		50–54	557	306	252		2024	17316
	55–59	27196	10906	16290		55–59	2021	1172	849		55–59	21	18	3		55–59	500	272	228		2025	17154
	60–64	20678	7857	12821		60–64	798	598	200		60–64	11	4	7		60–64	489	244	245		2026	16982
	65–69	15599	5812	9788		65–69	328	248	79		65–69	9	3	6		65–69	539	247	292		2027	16802
	70–74	11161	4136	7025		70–74	110	57	53		70–74	1	0	0		70–74	615	265	350		2028	16637
	75–79	7309	2764	4545		75–79	36	14	22		75–79	0	0	0		75–79	652	276	376		2029	16498
	80+	5010	1732	3278		80+	7	2	5		80+	0	0	0		80+	944	348	596		2030	16371
	Total	1222162	590527	631635		Total	195811	84146	111666		Total	10219	4682	5537		Total	14199	7469	6730		2031	16253
	2014					2014					2014					2014					2032	16142
	0–4	163604	82455	81149		0–4	5359	2707	2652		0–4	1125	570	555		0–4	2693	1494	1199		2033	16058
	5–9	148925	74984	73941		5–9	6083	3069	3015		5–9	0	0	0		5–9	396	211	185		2034	16002
	10–14	145485	73330	72155		10–14	4620	2332	2288		10–14	0	0	0		10–14	365	191	174		2035	15950
	15–19	146256	73525	72730		15–19	10903	3584	7319		15–19	2926	892	2034		15–19	437	231	206		2036	15898
	20–24	146152	73409	72743		20–24	29359	10419	18940		20–24	2634	1231	1403		20–24	814	408	406		2037	15845
	25–29	124814	61802	63012		25–29	42519	17132	25387		25–29	1785	1035	750		25–29	1279	696	583		2038	15802
	30–34	89506	41975	47531		30–34	39184	16415	22770		30–34	698	412	285		30–34	1245	696	550		2039	15764
	35–39	59454	25738	33716		35–39	25887	11131	14756		35–39	282	166	116		35–39	1025	585	439		2040	15712
	40–44	46598	21304	25294		40–44	16255	8108	8147		40–44	239	80	159		40–44	765	471	294		2041	15646
	45–49	44705	20826	23879		45–49	10258	5289	4969		45–49	72	15	57		45–49	795	484	311		2042	15564
	50–54	37016	16418	20598		50–54	5072	2517	2556		50–54	164	159	5		50–54	586	325	261		2043	15483
	55–59	28284	11509	16775		55–59	2291	1263	1028		55–59	21	18	3		55–59	523	285	238		2044	15400
	60–64	21282	8073	13209		60–64	890	628	263		60–64	11	4	7		60–64	501	249	252		2045	15297
	65–69	16113	5993	10120		65–69	374	286	87		65–69	8	3	5		65–69	555	255	300		2046	15175
	70–74	11240	4092	7147		70–74	123	69	54		70–74	1	0	0		70–74	614	261	353		2047	15036
	75–79	7498	2825	4673		75–79	41	16	25		75–79	0	0	0		75–79	666	282	384		2048	14857
	80+	5160	1786	3374		80+	9	3	6		80+	0	0	0		80+	971	358	612		2049	14716
	Total	1242091	600045	642046		Total	199228	84967	114261		Total	9965	4586	5380		Total	14231	7483	6747		2050	14564
	2015					2015					2015					2015
	0–4	164913	83113	81800		0–4	5025	2539	2487		0–4	1056	535	521		0–4	2645	1471	1174
	5–9	151172	76096	75076		5–9	5955	3003	2951		5–9	0	0	0		5–9	375	201	174
	10–14	144687	72916	71771		10–14	4714	2379	2335		10–14	0	0	0		10–14	352	185	167
	15–19	145546	73167	72379		15–19	10710	3596	7114		15–19	2785	845	1940		15–19	429	228	200
	20–24	146135	73337	72798		20–24	27565	9706	17860		20–24	2553	1185	1368		20–24	767	386	381
	25–29	129640	64369	65272		25–29	41907	16751	25156		25–29	1813	1050	764		25–29	1236	671	565
	30–34	95064	45102	49962		30–34	40547	16902	23645		30–34	723	433	290		30–34	1249	696	553
	35–39	63096	27393	35703		35–39	27933	11733	16200		35–39	284	170	114		35–39	1053	591	462
	40–44	47445	21196	26249		40–44	17342	8270	9073		40–44	226	75	152		40–44	768	458	310
	45–49	44054	20540	23514		45–49	10861	5570	5291		45–49	67	15	52		45–49	794	481	313
	50–54	38085	16994	21092		50–54	5676	2839	2837		50–54	159	154	5		50–54	612	343	269
	55–59	29432	12177	17255		55–59	2597	1379	1218		55–59	21	18	3		55–59	545	298	247
	60–64	21972	8338	13634		60–64	1000	658	342		60–64	10	4	7		60–64	515	255	260
	65–69	16574	6139	10435		65–69	421	321	99		65–69	8	3	5		65–69	569	262	307
	70–74	11413	4108	7305		70–74	141	85	55		70–74	1	0	0		70–74	619	261	358
	75–79	7652	2856	4795		75–79	46	18	27		75–79	0	0	0		75–79	677	285	393
	80+	5316	1843	3474		80+	11	4	7		80+	0	0	0		80+	998	369	629
	Total	1262197	609683	652514		Total	202451	85754	116698		Total	9707	4486	5221		Total	14203	7440	6763
	2016					2016					2016					2016
	0–4	165916	83618	82299		0–4	4931	2491	2440		0–4	982	497	484		0–4	2586	1441	1145
	5–9	153570	77291	76279		5–9	5616	2832	2784		5–9	0	0	0		5–9	355	191	164
	10–14	144328	72712	71616		10–14	4682	2363	2320		10–14	0	0	0		10–14	337	178	160
	15–19	145005	72902	72103		15–19	10665	3655	7010		15–19	2672	807	1865		15–19	423	227	196
	20–24	145476	72929	72547		20–24	25918	9083	16835		20–24	2478	1143	1335		20–24	729	368	361
	25–29	133749	66525	67224		25–29	40941	16251	24691		25–29	1843	1064	779		25–29	1198	650	549
	30–34	100653	48225	52428		30–34	41578	17247	24331		30–34	755	456	299		30–34	1258	700	558
	35–39	67352	29549	37803		35–39	30046	12443	17603		35–39	293	179	114		35–39	1096	610	487
	40–44	48148	21006	27142		40–44	18395	8365	10029		40–44	216	71	146		40–44	774	446	328
	45–49	43255	20098	23156		45–49	11502	5820	5682		45–49	63	14	49		45–49	794	477	317
	50–54	39596	17770	21826		50–54	6438	3248	3190		50–54	156	152	5		50–54	649	367	283
	55–59	30604	12865	17739		55–59	2936	1519	1417		55–59	21	18	3		55–59	570	313	257
	60–64	22743	8661	14082		60–64	1130	692	438		60–64	10	4	7		60–64	532	262	270
	65–69	16998	6263	10734		65–69	469	352	116		65–69	8	3	5		65–69	581	267	314
	70–74	11703	4190	7513		70–74	162	105	57		70–74	1	0	0		70–74	630	265	365
	75–79	7753	2850	4903		75–79	51	21	30		75–79	0	0	0		75–79	684	284	400
	80+	5482	1903	3578		80+	13	4	9		80+	0	0	0		80+	1027	380	646
	Total	1282330	619358	662972		Total	205472	86491	118981		Total	9496	4406	5090		Total	14225	7426	6799
	2017					2017					2017					2017
	0–4	166619	83971	82649		0–4	4781	2415	2366		0–4	910	461	449		0–4	2519	1408	1111
	5–9	156089	78553	77536		5–9	5258	2652	2606		5–9	0	0	0		5–9	336	182	154
	10–14	144418	72727	71691		10–14	4683	2362	2321		10–14	0	0	0		10–14	323	170	152
	15–19	144548	72683	71865		15–19	10655	3713	6942		15–19	2570	774	1795		15–19	418	226	192
	20–24	144383	72309	72074		20–24	24488	8573	15915		20–24	2396	1098	1297		20–24	692	351	341
	25–29	136807	68103	68704		25–29	39614	15626	23988		25–29	1857	1068	789		25–29	1152	624	528
	30–34	106302	51346	54955		30–34	42306	17460	24846		30–34	789	480	309		30–34	1259	701	559
	35–39	72154	32137	40017		35–39	32141	13213	18928		35–39	306	191	115		35–39	1141	632	508
	40–44	49505	21160	28345		40–44	19669	8546	11124		40–44	210	69	141		40–44	789	441	348
	45–49	42644	19632	23012		45–49	12157	6016	6141		45–49	59	12	46		45–49	795	471	325
	50–54	40595	18325	22270		50–54	7175	3647	3527		50–54	152	148	4		50–54	680	387	293
	55–59	31759	13527	18232		55–59	3306	1683	1623		55–59	21	17	3		55–59	595	328	266
	60–64	23588	9053	14535		60–64	1286	734	551		60–64	10	4	7		60–64	551	272	280
	65–69	17430	6394	11036		65–69	521	380	141		65–69	8	3	5		65–69	593	271	322
	70–74	12087	4320	7767		70–74	188	128	60		70–74	1	0	0		70–74	647	273	375
	75–79	7805	2812	4993		75–79	56	25	31		75–79	0	0	0		75–79	686	280	406
	80+	5656	1967	3689		80+	16	5	11		80+	0	0	0		80+	1057	392	665
	Total	1302390	629019	673371		Total	208300	87179	121121		Total	9286	4325	4961		Total	14234	7408	6825
	2018					2018					2018					2018
	0–4	167062	84193	82869		0–4	4411	2228	2183		0–4	842	427	416		0–4	2448	1372	1076
	5–9	158532	79780	78753		5–9	5054	2549	2505		5–9	0	0	0		5–9	319	174	145
	10–14	145094	73035	72059		10–14	4712	2376	2336		10–14	0	0	0		10–14	307	163	145
	15–19	143988	72409	71578		15–19	10652	3767	6885		15–19	2492	749	1743		15–19	413	224	189
	20–24	143261	71692	71570		20–24	23342	8185	15158		20–24	2332	1063	1268		20–24	663	338	325
	25–29	138758	69083	69675		25–29	38029	14927	23102		25–29	1869	1070	799		25–29	1106	599	507
	30–34	111896	54400	57497		30–34	42728	17548	25180		30–34	830	506	323		30–34	1260	702	558
	35–39	77320	35006	42314		35–39	34090	13964	20127		35–39	324	207	118		35–39	1188	660	528
	40–44	51578	21746	29832		40–44	21184	8845	12339		40–44	209	69	140		40–44	817	444	373
	45–49	42345	19202	23143		45–49	12856	6169	6688		45–49	56	11	44		45–49	802	465	337
	50–54	41049	18631	22418		50–54	7860	4014	3846		50–54	148	144	4		50–54	705	404	301
	55–59	32861	14135	18727		55–59	3708	1871	1837		55–59	20	17	3		55–59	621	345	276
	60–64	24502	9520	14982		60–64	1469	790	680		60–64	10	4	7		60–64	574	284	290
	65–69	17901	6548	11354		65–69	579	404	175		65–69	8	3	5		65–69	606	277	329
	70–74	12518	4468	8050		70–74	216	152	64		70–74	1	0	0		70–74	668	282	386
	75–79	7843	2765	5078		75–79	62	30	32		75–79	0	0	0		75–79	685	275	411
	80+	5832	2029	3803		80+	18	6	12		80+	0	0	0		80+	1088	404	684
	Total	1322340	638641	683699		Total	210971	87823	123148		Total	9140	4270	4871		Total	14269	7410	6859
	2019					2019					2019					2019
	0–4	167242	84283	82960		0–4	4073	2057	2016		0–4	780	395	385		0–4	2378	1336	1042
	5–9	160319	80678	79642		5–9	4705	2373	2332		5–9	0	0	0		5–9	304	166	137
	10–14	146856	73893	72963		10–14	4827	2433	2394		10–14	0	0	0		10–14	290	154	136
	15–19	143240	72031	71209		15–19	10607	3790	6817		15–19	2432	729	1702		15–19	406	222	185
	20–24	142397	71229	71168		20–24	22516	7930	14586		20–24	2286	1037	1248		20–24	642	329	313
	25–29	139769	69557	70212		25–29	36342	14215	22127		25–29	1878	1070	809		25–29	1063	576	487
	30–34	117238	57278	59960		30–34	42819	17508	25312		30–34	874	534	340		30–34	1261	704	557
	35–39	82659	38004	44655		35–39	35787	14625	21162		35–39	347	225	122		35–39	1234	689	545
	40–44	54363	22823	31540		40–44	22914	9280	13634		40–44	212	72	141		40–44	858	458	400
	45–49	42461	18874	23587		45–49	13640	6299	7341		45–49	53	10	43		45–49	815	460	355
	50–54	40961	18662	22299		50–54	8471	4325	4146		50–54	142	138	4		50–54	721	415	306
	55–59	33888	14678	19210		55–59	4143	2083	2060		55–59	20	17	3		55–59	647	362	285
	60–64	25475	10057	15418		60–64	1681	860	821		60–64	10	4	7		60–64	599	299	300
	65–69	18436	6735	11701		65–69	648	426	221		65–69	8	3	5		65–69	622	283	338
	70–74	12938	4606	8332		70–74	245	176	69		70–74	1	0	0		70–74	688	291	397
	75–79	7917	2741	5176		75–79	70	36	33		75–79	0	0	0		75–79	688	271	416
	80+	5998	2080	3918		80+	21	7	14		80+	0	0	0		80+	1118	415	703
	Total	1342159	648208	693951		Total	213508	88425	125084		Total	9044	4235	4809		Total	14334	7431	6903
	2020					2020					2020					2020
	0–4	167188	84255	82934		0–4	3787	1913	1874		0–4	721	365	356		0–4	2307	1300	1007
	5–9	161738	81390	80348		5–9	4412	2225	2186		5–9	0	0	0		5–9	291	160	131
	10–14	149236	75070	74166		10–14	4825	2432	2393		10–14	0	0	0		10–14	272	145	126
	15–19	142481	71635	70846		15–19	10522	3783	6739		15–19	2389	715	1675		15–19	398	218	180
	20–24	141751	70893	70858		20–24	21978	7789	14189		20–24	2255	1019	1236		20–24	628	323	305
	25–29	139972	69596	70375		25–29	34659	13529	21129		25–29	1886	1068	818		25–29	1025	556	468
	30–34	122148	59888	62260		30–34	42573	17341	25232		30–34	921	562	359		30–34	1261	707	554
	35–39	88065	41035	47029		35–39	37187	15164	22024		35–39	373	245	128		35–39	1280	719	561
	40–44	57781	24388	33394		40–44	24783	9835	14948		40–44	220	77	143		40–44	909	481	428
	45–49	43216	18782	24434		45–49	14594	6456	8139		45–49	53	10	43		45–49	839	460	379
	50–54	40284	18364	21920		50–54	8962	4545	4417		50–54	135	131	3		50–54	728	418	309
	55–59	34825	15167	19657		55–59	4618	2323	2295		55–59	20	17	3		55–59	674	380	295
	60–64	26496	10646	15850		60–64	1919	947	972		60–64	11	4	7		60–64	626	316	309
	65–69	19042	6963	12079		65–69	729	448	280		65–69	8	3	5		65–69	640	291	349
	70–74	13318	4718	8600		70–74	275	198	77		70–74	1	0	0		70–74	706	298	408
	75–79	8059	2757	5302		75–79	79	45	35		75–79	0	0	0		75–79	695	271	424
	80+	6147	2116	4031		80+	24	8	16		80+	0	0	0		80+	1145	422	723
	Total	1361747	657666	704081		Total	215926	88981	126945		Total	8993	4216	4776		Total	14424	7469	6956
	2021					2021					2021					2021
	0–4	166887	84102	82785		0–4	3558	1797	1761		0–4	700	355	346		0–4	2237	1264	973
	5–9	162825	81936	80889		5–9	4327	2183	2145		5–9	0	0	0		5–9	283	156	127
	10–14	151766	76330	75435		10–14	4614	2325	2289		10–14	0	0	0		10–14	255	137	118
	15–19	142180	71459	70721		15–19	10388	3741	6647		15–19	2364	705	1659		15–19	387	212	175
	20–24	141254	70643	70611		20–24	21650	7724	13926		20–24	2233	1006	1227		20–24	620	320	300
	25–29	139509	69287	70222		25–29	33075	12907	20168		25–29	1887	1063	824		25–29	992	540	452
	30–34	126355	62092	64263		30–34	41968	17040	24929		30–34	966	588	377		30–34	1259	710	549
	35–39	93516	44066	49450		35–39	38295	15573	22722		35–39	403	267	136		35–39	1323	749	573
	40–44	61775	26412	35363		40–44	26714	10479	16235		40–44	231	84	148		40–44	967	512	455
	45–49	43843	18622	25221		45–49	15532	6561	8971		45–49	52	10	42		45–49	861	458	404
	50–54	39470	17929	21542		50–54	9479	4730	4750		50–54	127	123	3		50–54	730	418	313
	55–59	36154	15828	20326		55–59	5224	2634	2590		55–59	21	18	3		55–59	711	403	308
	60–64	27533	11248	16286		60–64	2181	1050	1132		60–64	11	4	7		60–64	654	335	319
	65–69	19715	7240	12475		65–69	826	473	352		65–69	8	3	5		65–69	662	302	360
	70–74	13670	4815	8854		70–74	307	218	89		70–74	1	0	0		70–74	722	304	419
	75–79	8282	2818	5465		75–79	91	55	36		75–79	0	0	0		75–79	710	276	434
	80+	6271	2135	4136		80+	27	10	17		80+	0	0	0		80+	1167	427	741
	Total	1381004	666961	714044		Total	218257	89500	128757		Total	9004	4226	4778		Total	14541	7523	7018
	2022					2022					2022					2022
	0–4	166352	83832	82520		0–4	3362	1698	1664		0–4	679	344	335		0–4	2167	1228	939
	5–9	163625	82338	81287		5–9	4198	2118	2081		5–9	0	0	0		5–9	276	153	123
	10–14	154404	77651	76753		10–14	4370	2203	2168		10–14	0	0	0		10–14	239	130	110
	15–19	142327	71503	70824		15–19	10330	3728	6602		15–19	2340	696	1644		15–19	379	208	171
	20–24	140830	70433	70397		20–24	21420	7684	13735		20–24	2205	992	1213		20–24	613	318	295
	25–29	138582	68747	69835		25–29	31665	12373	19292		25–29	1873	1050	823		25–29	962	527	436
	30–34	129529	63723	65806		30–34	40984	16593	24391		30–34	999	607	392		30–34	1248	709	539
	35–39	99036	47094	51941		35–39	39133	15862	23271		35–39	433	289	145		35–39	1360	778	582
	40–44	66285	28832	37453		40–44	28632	11171	17461		40–44	245	92	153		40–44	1029	549	480
	45–49	45068	18772	26297		45–49	16659	6730	9929		45–49	52	9	43		45–49	894	462	432
	50–54	38837	17477	21360		50–54	10014	4874	5140		50–54	120	116	3		50–54	734	415	319
	55–59	37001	16283	20718		55–59	5803	2931	2872		55–59	20	17	3		55–59	740	423	318
	60–64	28550	11820	16729		60–64	2468	1168	1299		60–64	11	4	7		60–64	683	354	329
	65–69	20449	7575	12874		65–69	942	504	438		65–69	9	3	6		65–69	686	314	372
	70–74	14030	4919	9111		70–74	342	235	107		70–74	1	0	0		70–74	738	310	429
	75–79	8568	2907	5661		75–79	105	68	38		75–79	0	0	0		75–79	730	284	447
	80+	6375	2140	4236		80+	30	11	19		80+	0	0	0		80+	1186	428	758
	Total	1399849	676045	723804		Total	220457	89953	130504		Total	8987	4221	4766		Total	14665	7587	7077
	2023					2023					2023					2023
	0–4	165588	83447	82141		0–4	3192	1612	1580		0–4	658	333	325		0–4	2094	1189	904
	5–9	164194	82624	81570		5–9	3877	1956	1922		5–9	0	0	0		5–9	266	148	118
	10–14	156941	78923	78018		10–14	4253	2144	2109		10–14	0	0	0		10–14	227	124	103
	15–19	143054	71837	71217		15–19	10335	3740	6595		15–19	2324	690	1634		15–19	373	205	168
	20–24	140300	70169	70131		20–24	21222	7651	13571		20–24	2173	976	1196		20–24	605	315	290
	25–29	137591	68190	69402		25–29	30505	11945	18561		25–29	1852	1035	817		25–29	936	515	421
	30–34	131615	64763	66852		30–34	39705	16041	23664		30–34	1022	618	403		30–34	1227	702	525
	35–39	104515	50057	54458		35–39	39692	16032	23659		35–39	464	310	154		35–39	1391	803	588
	40–44	71155	31516	39638		40–44	30427	11842	18585		40–44	260	102	159		40–44	1089	586	502
	45–49	46949	19313	27635		45–49	17988	6990	10997		45–49	52	9	43		45–49	937	473	465
	50–54	38497	17065	21432		50–54	10593	4989	5604		50–54	114	110	3		50–54	740	411	330
	55–59	37340	16511	20829		55–59	6338	3200	3138		55–59	19	16	3		55–59	761	437	324
	60–64	29515	12339	17176		60–64	2778	1304	1474		60–64	11	4	7		60–64	710	371	339
	65–69	21238	7972	13267		65–69	1078	543	535		65–69	9	3	6		65–69	712	329	383
	70–74	14424	5043	9381		70–74	382	251	130		70–74	1	0	0		70–74	755	316	439
	75–79	8885	3009	5876		75–79	121	81	40		75–79	0	0	0		75–79	755	293	461
	80+	6478	2142	4336		80+	34	14	20		80+	0	0	0		80+	1202	428	774
	Total	1418279	684919	733360		Total	222519	90335	132184		Total	8959	4208	4751		Total	14780	7645	7135
	2024					2024					2024					2024
	0–4	164615	82957	81658		0–4	3054	1543	1511		0–4	639	324	315		0–4	2017	1149	869
	5–9	164494	82774	81720		5–9	3580	1806	1774		5–9	0	0	0		5–9	254	142	112
	10–14	158814	79863	78951		10–14	3980	2006	1974		10–14	0	0	0		10–14	215	118	97
	15–19	144870	72723	72147		15–19	10466	3810	6656		15–19	2320	688	1632		15–19	367	202	165
	20–24	139588	69803	69785		20–24	20993	7591	13401		20–24	2136	959	1177		20–24	596	312	284
	25–29	136824	67768	69056		25–29	29638	11639	17998		25–29	1829	1019	810		25–29	916	507	410
	30–34	132773	65303	67471		30–34	38273	15442	22831		30–34	1034	624	410		30–34	1200	691	509
	35–39	109764	52854	56910		35–39	39941	16078	23863		35–39	493	331	163		35–39	1414	823	591
	40–44	76215	34331	41884		40–44	32006	12434	19572		40–44	278	111	166		40–44	1143	622	521
	45–49	49485	20302	29183		45–49	19496	7356	12140		45–49	53	9	44		45–49	991	492	499
	50–54	38547	16752	21795		50–54	11248	5090	6159		50–54	109	106	3		50–54	752	407	345
	55–59	37182	16495	20688		55–59	6813	3424	3390		55–59	18	15	3		55–59	773	444	328
	60–64	30409	12797	17612		60–64	3114	1457	1656		60–64	11	4	7		60–64	736	388	348
	65–69	22076	8426	13650		65–69	1235	592	643		65–69	9	3	6		65–69	741	346	394
	70–74	14869	5193	9676		70–74	429	266	163		70–74	1	0	0		70–74	775	324	451
	75–79	9192	3101	6091		75–79	138	94	44		75–79	0	0	0		75–79	778	302	476
	80+	6601	2155	4446		80+	38	17	21		80+	0	0	0		80+	1221	429	791
	Total	1436317	693597	742720		Total	224441	90646	133796		Total	8931	4193	4737		Total	14889	7698	7191
	2025					2025					2025					2025
	0–4	163480	82387	81093		0–4	2951	1491	1460		0–4	621	314	306		0–4	1941	1108	833
	5–9	164548	82801	81747		5–9	3329	1679	1650		5–9	0	0	0		5–9	242	136	106
	10–14	160304	80611	79693		10–14	3746	1888	1857		10–14	0	0	0		10–14	206	113	92
	15–19	147305	73930	73376		15–19	10528	3839	6689		15–19	2334	692	1643		15–19	361	199	163
	20–24	138870	69424	69446		20–24	20740	7511	13229		20–24	2107	945	1161		20–24	586	307	279
	25–29	136246	67460	68787		25–29	29029	11438	17591		25–29	1811	1007	804		25–29	902	501	401
	30–34	133131	65412	67719		30–34	36789	14834	21955		30–34	1041	625	415		30–34	1170	678	492
	35–39	114614	55400	59214		35–39	39869	15999	23870		35–39	522	350	172		35–39	1429	838	590
	40–44	81371	37190	44181		40–44	33332	12920	20412		40–44	297	122	175		40–44	1190	654	536
	45–49	52613	21739	30874		45–49	21119	7815	13304		45–49	54	9	45		45–49	1053	518	535
	50–54	39185	16656	22529		50–54	12053	5216	6837		50–54	105	102	3		50–54	773	407	366
	55–59	36491	16190	20301		55–59	7195	3577	3618		55–59	17	14	3		55–59	772	444	328
	60–64	31216	13202	18014		60–64	3480	1631	1849		60–64	11	5	7		60–64	761	404	357
	65–69	22951	8922	14029		65–69	1412	653	760		65–69	9	3	6		65–69	771	366	405
	70–74	15369	5375	9994		70–74	485	281	204		70–74	1	0	0		70–74	797	334	464
	75–79	9472	3178	6294		75–79	155	106	49		75–79	0	0	0		75–79	799	309	490
	80+	6759	2185	4573		80+	43	21	22		80+	0	0	0		80+	1245	433	811
	Total	1453927	702061	751865		Total	226255	90899	135356		Total	8931	4190	4741		Total	14999	7750	7249
	2026					2026					2026					2026
	0–4	162237	81763	80474		0–4	2861	1445	1416		0–4	603	306	298		0–4	1866	1068	798
	5–9	164353	82703	81650		5–9	3127	1577	1550		5–9	0	0	0		5–9	231	131	101
	10–14	161435	81178	80257		10–14	3688	1859	1829		10–14	0	0	0		10–14	199	110	89
	15–19	149899	75223	74676		15–19	10413	3774	6639		15–19	2364	700	1664		15–19	351	193	158
	20–24	138614	69269	69345		20–24	20496	7420	13076		20–24	2094	939	1156		20–24	576	303	273
	25–29	135801	67227	68574		25–29	28611	11309	17302		25–29	1799	1000	799		25–29	890	497	394
	30–34	132828	65176	67652		30–34	35348	14258	21090		30–34	1044	625	419		30–34	1138	663	475
	35–39	118808	57565	61242		35–39	39457	15791	23666		35–39	550	369	182		35–39	1433	847	586
	40–44	86606	40065	46541		40–44	34411	13298	21113		40–44	320	133	186		40–44	1231	683	549
	45–49	56287	23602	32685		45–49	22796	8344	14452		45–49	56	10	46		45–49	1119	551	569
	50–54	39714	16508	23206		50–54	12850	5301	7548		50–54	102	99	3		50–54	791	404	387
	55–59	35689	15774	19915		55–59	7616	3718	3899		55–59	16	14	3		55–59	767	438	329
	60–64	32372	13754	18618		60–64	3948	1857	2091		60–64	12	5	7		60–64	795	425	370
	65–69	23839	9426	14413		65–69	1608	724	884		65–69	9	3	6		65–69	802	386	416
	70–74	15922	5596	10327		70–74	552	297	255		70–74	1	0	0		70–74	823	346	478
	75–79	9735	3245	6489		75–79	173	117	56		75–79	0	0	0		75–79	818	315	503
	80+	6949	2230	4719		80+	49	26	23		80+	0	0	0		80+	1275	441	834
	Total	1471088	710304	760784		Total	228005	91116	136889		Total	8972	4203	4769		Total	15108	7799	7309
	2027					2027					2027					2027
	0–4	160943	81114	79829		0–4	2786	1407	1378		0–4	586	297	289		0–4	1791	1028	763
	5–9	163926	82488	81437		5–9	2953	1490	1464		5–9	0	0	0		5–9	221	126	95
	10–14	162271	81597	80674		10–14	3577	1803	1774		10–14	0	0	0		10–14	193	107	86
	15–19	152600	76577	76023		15–19	10305	3707	6599		15–19	2397	710	1687		15–19	342	187	155
	20–24	138797	69329	69468		20–24	20365	7374	12991		20–24	2085	934	1152		20–24	568	299	269
	25–29	135422	67033	68388		25–29	28289	11211	17078		25–29	1786	992	794		25–29	881	493	388
	30–34	132055	64707	67348		30–34	34031	13746	20285		30–34	1041	622	420		30–34	1107	648	459
	35–39	122029	59195	62833		35–39	38683	15445	23238		35–39	573	383	190		35–39	1424	847	577
	40–44	91940	42956	48985		40–44	35263	13576	21687		40–44	344	145	199		40–44	1267	708	559
	45–49	60467	25841	34627		45–49	24467	8910	15557		45–49	59	11	48		45–49	1189	587	601
	50–54	40794	16645	24148		50–54	13809	5441	8368		50–54	102	98	3		50–54	818	406	412
	55–59	35060	15350	19710		55–59	8057	3830	4227		55–59	16	13	3		55–59	764	431	332
	60–64	33085	14122	18963		60–64	4398	2075	2322		60–64	12	5	7		60–64	820	441	379
	65–69	24708	9902	14806		65–69	1822	807	1015		65–69	9	4	6		65–69	833	406	427
	70–74	16523	5862	10661		70–74	633	318	315		70–74	1	0	0		70–74	852	360	492
	75–79	10007	3320	6687		75–79	194	127	67		75–79	0	0	0		75–79	837	321	516
	80+	7161	2282	4879		80+	56	31	25		80+	0	0	0		80+	1310	450	860
	Total	1487787	718321	769466		Total	229688	91296	138392		Total	9010	4212	4798		Total	15217	7846	7371
	2028					2028					2028					2028
	0–4	159619	80448	79171		0–4	2717	1373	1344		0–4	571	289	282		0–4	1721	993	728
	5–9	163266	82157	81109		5–9	2800	1412	1388		5–9	0	0	0		5–9	211	121	90
	10–14	162893	81908	80985		10–14	3291	1659	1632		10–14	0	0	0		10–14	183	103	81
	15–19	155182	77875	77307		15–19	10321	3700	6621		15–19	2417	717	1700		15–19	339	186	153
	20–24	139549	69674	69875		20–24	20336	7368	12968		20–24	2076	928	1148		20–24	563	297	266
	25–29	134936	66785	68151		25–29	27989	11115	16874		25–29	1762	978	784		25–29	871	489	382
	30–34	131200	64213	66987		30–34	32926	13323	19603		30–34	1031	614	417		30–34	1079	635	444
	35–39	124213	60268	63945		35–39	37617	14993	22624		35–39	587	391	196		35–39	1405	841	564
	40–44	97267	45800	51467		40–44	35873	13753	22120		40–44	367	156	211		40–44	1297	730	567
	45–49	65015	28338	36677		45–49	26040	9458	16582		45–49	62	11	51		45–49	1256	625	630
	50–54	42475	17140	25335		50–54	14942	5656	9285		50–54	103	100	3		50–54	856	414	442
	55–59	34707	14969	19738		55–59	8540	3921	4619		55–59	15	13	3		55–59	764	424	340
	60–64	33337	14291	19046		60–64	4816	2275	2541		60–64	12	5	7		60–64	835	451	384
	65–69	25533	10331	15201		65–69	2054	901	1153		65–69	10	4	6		65–69	862	424	438
	70–74	17166	6178	10989		70–74	727	343	384		70–74	1	0	0		70–74	883	377	506
	75–79	10306	3409	6896		75–79	218	136	82		75–79	0	0	0		75–79	857	328	530
	80+	7385	2336	5049		80+	64	37	27		80+	0	0	0		80+	1347	459	888
	Total	1504048	726121	777926		Total	231272	91425	139847		Total	9013	4205	4808		Total	15329	7897	7432
	2029					2029					2029					2029
	0–4	158294	79779	78515		0–4	2648	1338	1310		0–4	557	282	275		0–4	1654	960	694
	5–9	162390	81718	80672		5–9	2672	1348	1324		5–9	0	0	0		5–9	202	117	85
	10–14	163255	82089	81166		10–14	3036	1530	1506		10–14	0	0	0		10–14	174	98	76
	15–19	157110	78845	78265		15–19	10150	3607	6543		15–19	2430	721	1709		15–19	331	182	149
	20–24	141370	70561	70809		20–24	20509	7446	13063		20–24	2084	930	1154		20–24	563	297	265
	25–29	134278	66442	67835		25–29	27660	10996	16663		25–29	1738	964	774		25–29	859	484	375
	30–34	130538	63839	66699		30–34	32088	13014	19074		30–34	1022	607	415		30–34	1057	625	432
	35–39	125503	60862	64641		35–39	36390	14488	21902		35–39	597	396	201		35–39	1378	830	549
	40–44	102400	48500	53900		40–44	36210	13823	22387		40–44	391	167	225		40–44	1319	748	571
	45–49	69779	30974	38806		45–49	27437	9941	17495		45–49	66	13	54		45–49	1317	661	656
	50–54	44762	18044	26719		50–54	16229	5961	10268		50–54	107	104	3		50–54	903	430	473
	55–59	34714	14682	20033		55–59	9090	4003	5088		55–59	14	12	2		55–59	770	418	352
	60–64	33142	14248	18894		60–64	5192	2445	2748		60–64	11	5	7		60–64	840	454	385
	65–69	26295	10707	15587		65–69	2305	1008	1297		65–69	10	4	6		65–69	889	440	449
	70–74	17847	6538	11309		70–74	837	375	462		70–74	1	0	0		70–74	916	396	520
	75–79	10641	3519	7123		75–79	247	145	102		75–79	0	0	0		75–79	880	336	544
	80+	7609	2389	5220		80+	72	44	29		80+	0	0	0		80+	1385	469	916
	Total	1519927	733736	786192		Total	232773	91512	141261		Total	9029	4205	4824		Total	15436	7944	7492
	2030					2030					2030					2030
	0–4	157027	79140	77887		0–4	2589	1308	1281		0–4	545	276	269		0–4	1595	928	667
	5–9	161342	81193	80149		5–9	2571	1297	1274		5–9	0	0	0		5–9	194	112	81
	10–14	163369	82145	81224		10–14	2825	1424	1401		10–14	0	0	0		10–14	165	94	71
	15–19	158646	79617	79029		15–19	9987	3520	6467		15–19	2445	725	1720		15–19	323	178	146
	20–24	143811	71769	72042		20–24	20685	7513	13172		20–24	2111	941	1170		20–24	563	298	266
	25–29	133618	66090	67528		25–29	27323	10865	16458		25–29	1723	955	768		25–29	846	478	369
	30–34	130041	63566	66476		30–34	31485	12800	18685		30–34	1017	603	414		30–34	1041	617	424
	35–39	126016	61043	64973		35–39	35094	13966	21128		35–39	604	399	205		35–39	1347	815	532
	40–44	107177	50975	56201		40–44	36259	13784	22475		40–44	416	177	239		40–44	1334	761	573
	45–49	74674	33670	41004		45–49	28624	10338	18286		45–49	71	14	57		45–49	1370	693	678
	50–54	47602	19360	28242		50–54	17620	6347	11273		50–54	114	111	4		50–54	958	453	505
	55–59	35258	14591	20668		55–59	9766	4106	5660		55–59	14	12	2		55–59	787	416	371
	60–64	32475	13959	18515		60–64	5501	2565	2936		60–64	11	4	6		60–64	831	450	382
	65–69	26981	11038	15943		65–69	2581	1130	1451		65–69	10	4	6		65–69	912	455	457
	70–74	18558	6929	11629		70–74	961	414	546		70–74	1	0	0		70–74	949	418	531
	75–79	11018	3650	7368		75–79	282	154	128		75–79	0	0	0		75–79	905	346	559
	80+	7836	2441	5395		80+	82	50	32		80+	0	0	0		80+	1420	478	942
	Total	1535450	741178	794272		Total	234234	91580	142654		Total	9082	4221	4861		Total	15543	7989	7554
	2031					2031					2031					2031
	0–4	155851	78549	77302		0–4	2539	1283	1256		0–4	533	270	263		0–4	1542	897	645
	5–9	160188	80614	79574		5–9	2488	1255	1233		5–9	0	0	0		5–9	186	108	78
	10–14	163220	82070	81150		10–14	2648	1335	1313		10–14	0	0	0		10–14	158	90	68
	15–19	159802	80196	79606		15–19	9939	3495	6444		15–19	2445	724	1720		15–19	318	174	144
	20–24	146425	73074	73351		20–24	20722	7505	13217		20–24	2137	951	1186		20–24	562	297	265
	25–29	133415	65961	67454		25–29	27030	10741	16289		25–29	1710	946	764		25–29	836	472	364
	30–34	129659	63361	66298		30–34	31047	12647	18400		30–34	1008	597	412		30–34	1028	611	417
	35–39	125878	60888	64990		35–39	33813	13460	20353		35–39	605	398	207		35–39	1313	797	516
	40–44	111346	53101	58245		40–44	35996	13630	22366		40–44	437	185	252		40–44	1340	769	571
	45–49	79683	36402	43282		45–49	29607	10645	18962		45–49	76	16	60		45–49	1417	721	696
	50–54	50964	21073	29891		50–54	19065	6795	12270		50–54	124	121	4		50–54	1019	482	537
	55–59	35713	14463	21250		55–59	10447	4183	6264		55–59	14	12	2		55–59	800	412	389
	60–64	31725	13582	18143		60–64	5846	2678	3169		60–64	10	4	6		60–64	817	441	376
	65–69	27974	11492	16481		65–69	2934	1290	1643		65–69	10	4	6		65–69	943	474	469
	70–74	19282	7326	11957		70–74	1098	460	637		70–74	1	0	0		70–74	981	440	541
	75–79	11435	3809	7626		75–79	324	164	160		75–79	0	0	0		75–79	931	359	573
	80+	8074	2497	5577		80+	92	56	36		80+	0	0	0		80+	1455	487	968
	Total	1550634	748459	802175		Total	235635	91622	144013		Total	9111	4227	4883		Total	15649	8032	7617
	2032					2032					2032					2032
	0–4	154789	78021	76768		0–4	2489	1258	1231		0–4	522	264	258		0–4	1491	868	623
	5–9	158979	80007	78973		5–9	2427	1224	1202		5–9	0	0	0		5–9	179	104	75
	10–14	162832	81876	80957		10–14	2494	1257	1237		10–14	0	0	0		10–14	152	87	65
	15–19	160668	80630	80038		15–19	9842	3445	6397		15–19	2449	724	1725		15–19	311	170	141
	20–24	149143	74438	74705		20–24	20772	7500	13272		20–24	2171	964	1206		20–24	561	296	265
	25–29	133636	66040	67596		25–29	26867	10671	16197		25–29	1707	942	765		25–29	828	468	360
	30–34	129335	63191	66144		30–34	30692	12520	18173		30–34	1002	592	410		30–34	1016	605	411
	35–39	125270	60504	64766		35–39	32625	13002	19623		35–39	604	395	208		35–39	1279	779	501
	40–44	114602	54729	59873		40–44	35397	13352	22046		40–44	456	192	265		40–44	1334	769	565
	45–49	84822	39164	45658		45–49	30404	10871	19533		45–49	82	17	65		45–49	1458	747	711
	50–54	54817	23141	31676		50–54	20515	7280	13235		50–54	137	133	4		50–54	1083	516	567
	55–59	36668	14593	22075		55–59	11267	4306	6961		55–59	15	12	2		55–59	824	413	410
	60–64	31138	13203	17935		60–64	6213	2771	3442		60–64	10	4	6		60–64	805	431	374
	65–69	28575	11788	16786		65–69	3273	1446	1828		65–69	10	4	6		65–69	964	488	477
	70–74	19995	7700	12295		70–74	1248	514	734		70–74	1	0	0		70–74	1013	462	552
	75–79	11889	4001	7888		75–79	374	175	199		75–79	0	0	0		75–79	961	374	587
	80+	8336	2562	5774		80+	104	62	42		80+	0	0	0		80+	1493	498	995
	Total	1565495	755588	809907		Total	237005	91653	145353		Total	9165	4245	4921		Total	15752	8073	7679
	2033					2033					2033					2033
	0–4	153864	77566	76299		0–4	2439	1232	1206		0–4	513	260	253		0–4	1444	840	604
	5–9	157733	79379	78354		5–9	2369	1195	1174		5–9	0	0	0		5–9	172	100	72
	10–14	162213	81566	80647		10–14	2362	1191	1171		10–14	0	0	0		10–14	145	83	62
	15–19	161341	80970	80371		15–19	9607	3322	6285		15–19	2455	724	1730		15–19	302	165	137
	20–24	151729	75738	75991		20–24	20922	7545	13376		20–24	2200	976	1224		20–24	561	296	265
	25–29	134411	66397	68015		25–29	26843	10657	16185		25–29	1711	942	769		25–29	824	465	359
	30–34	128905	62970	65935		30–34	30362	12398	17965		30–34	995	586	409		30–34	1004	598	406
	35–39	124561	60086	64475		35–39	31624	12622	19002		35–39	601	392	209		35–39	1249	762	487
	40–44	116874	55834	61040		40–44	34525	12979	21545		40–44	471	196	275		40–44	1318	763	555
	45–49	89985	41899	48086		45–49	30995	11013	19982		45–49	88	19	70		45–49	1492	769	724
	50–54	59045	25461	33584		50–54	21896	7757	14139		50–54	152	148	4		50–54	1147	552	595
	55–59	38171	15045	23127		55–59	12234	4493	7741		55–59	16	13	2		55–59	859	423	437
	60–64	30804	12866	17938		60–64	6617	2848	3768		60–64	9	4	6		60–64	799	421	378
	65–69	28769	11914	16855		65–69	3591	1589	2002		65–69	10	4	6		65–69	974	496	479
	70–74	20675	8036	12639		70–74	1412	575	837		70–74	1	0	0		70–74	1043	481	562
	75–79	12376	4227	8149		75–79	434	190	243		75–79	0	0	0		75–79	994	393	601
	80+	8623	2637	5986		80+	118	68	50		80+	0	0	0		80+	1536	511	1025
	Total	1580079	762589	817491		Total	238349	91676	146673		Total	9223	4264	4959		Total	15864	8117	7747
	2034					2034					2034					2034
	0–4	153086	77185	75900		0–4	2393	1210	1184		0–4	506	256	250		0–4	1402	816	587
	5–9	156474	78746	77728		5–9	2311	1166	1145		5–9	0	0	0		5–9	166	96	69
	10–14	161374	81147	80228		10–14	2253	1136	1117		10–14	0	0	0		10–14	140	80	60
	15–19	161751	81178	80573		15–19	9392	3210	6181		15–19	2456	722	1734		15–19	293	159	133
	20–24	153682	76722	76959		20–24	20876	7500	13376		20–24	2224	984	1240		20–24	558	294	264
	25–29	136225	67279	68945		25–29	27074	10753	16321		25–29	1728	948	780		25–29	827	467	360
	30–34	128310	62661	65649		30–34	30010	12257	17753		30–34	987	580	407		30–34	991	591	400
	35–39	124018	59775	64243		35–39	30863	12343	18520		35–39	599	389	210		35–39	1224	748	476
	40–44	118288	56484	61804		40–44	33493	12557	20936		40–44	483	199	284		40–44	1295	752	543
	45–49	94990	44510	50480		45–49	31348	11063	20285		45–49	95	20	75		45–49	1520	787	733
	50–54	63512	27926	35586		50–54	23141	8189	14951		50–54	168	164	4		50–54	1207	586	620
	55–59	40225	15864	24362		55–59	13332	4753	8579		55–59	17	14	2		55–59	906	441	466
	60–64	30794	12613	18181		60–64	7079	2920	4159		60–64	9	4	6		60–64	801	414	387
	65–69	28572	11861	16711		65–69	3878	1711	2167		65–69	10	4	6		65–69	973	497	476
	70–74	21306	8329	12976		70–74	1591	645	945		70–74	1	0	0		70–74	1071	498	573
	75–79	12890	4484	8406		75–79	503	209	294		75–79	0	0	0		75–79	1029	414	615
	80+	8935	2721	6214		80+	135	74	61		80+	0	0	0		80+	1583	525	1058
	Total	1594431	769485	824946		Total	239670	91695	147974		Total	9282	4284	4997		Total	15985	8165	7820
	2035					2035					2035					2035
	0–4	152443	76874	75569		0–4	2353	1190	1164		0–4	500	253	247		0–4	1362	792	570
	5–9	155267	78142	77125		5–9	2261	1141	1120		5–9	0	0	0		5–9	160	93	67
	10–14	160361	80640	79721		10–14	2167	1092	1075		10–14	0	0	0		10–14	134	77	57
	15–19	161910	81260	80650		15–19	9205	3113	6092		15–19	2456	719	1737		15–19	284	154	130
	20–24	155246	77511	77735		20–24	20810	7446	13364		20–24	2242	989	1253		20–24	553	291	262
	25–29	138650	68479	70171		25–29	27354	10861	16493		25–29	1755	960	795		25–29	832	470	362
	30–34	127717	62346	65370		30–34	29659	12108	17551		30–34	980	574	406		30–34	976	582	394
	35–39	123615	59552	64063		35–39	30311	12147	18165		35–39	597	386	211		35–39	1204	736	467
	40–44	118949	56741	62208		40–44	32386	12117	20269		40–44	491	199	291		40–44	1267	737	529
	45–49	99678	46919	52759		45–49	31446	11022	20424		45–49	101	22	79		45–49	1538	799	739
	50–54	68139	30465	37674		50–54	24220	8556	15664		50–54	185	180	5		50–54	1262	619	643
	55–59	42788	17055	25732		55–59	14519	5079	9439		55–59	18	16	3		55–59	962	467	496
	60–64	31262	12532	18730		60–64	7643	3007	4636		60–64	9	4	6		60–64	816	412	404
	65–69	27967	11602	16365		65–69	4117	1799	2318		65–69	9	4	6		65–69	959	490	468
	70–74	21874	8586	13288		70–74	1787	726	1061		70–74	1	0	0		70–74	1096	513	583
	75–79	13426	4761	8665		75–79	581	232	349		75–79	0	0	0		75–79	1067	438	629
	80+	9270	2817	6454		80+	155	80	75		80+	0	0	0		80+	1634	542	1092
	Total	1608562	776283	832279		Total	240972	91714	149259		Total	9344	4306	5038		Total	16104	8212	7892
	2036					2036					2036					2036
	0–4	151923	76624	75299		0–4	2319	1172	1147		0–4	494	250	244		0–4	1322	768	553
	5–9	154149	77586	76563		5–9	2219	1120	1100		5–9	0	0	0		5–9	154	90	64
	10–14	159240	80080	79160		10–14	2100	1058	1041		10–14	0	0	0		10–14	129	74	55
	15–19	161800	81208	80593		15–19	9043	3027	6016		15–19	2454	715	1739		15–19	276	149	127
	20–24	156424	78104	78320		20–24	20821	7431	13390		20–24	2256	991	1265		20–24	549	288	261
	25–29	141257	69781	71476		25–29	27542	10917	16625		25–29	1788	974	814		25–29	834	471	363
	30–34	127572	62251	65321		30–34	29384	11984	17400		30–34	978	571	408		30–34	964	575	389
	35–39	123310	59390	63920		35–39	29909	12005	17904		35–39	595	383	211		35–39	1187	726	460
	40–44	118974	56673	62302		40–44	31280	11689	19592		40–44	496	199	297		40–44	1235	720	515
	45–49	103809	49008	54801		45–49	31268	10885	20383		45–49	108	24	84		45–49	1545	806	739
	50–54	72910	33054	39856		50–54	25133	8853	16280		50–54	203	198	5		50–54	1312	649	663
	55–59	45837	18610	27228		55–59	15755	5459	10296		55–59	20	17	3		55–59	1026	500	526
	60–64	31658	12426	19231		60–64	8216	3075	5142		60–64	9	3	6		60–64	826	407	419
	65–69	27314	11280	16033		65–69	4391	1885	2506		65–69	9	3	5		65–69	936	478	458
	70–74	22698	8942	13756		70–74	2038	832	1207		70–74	1	0	0		70–74	1132	533	598
	75–79	13970	5040	8931		75–79	668	258	410		75–79	0	0	0		75–79	1104	462	643
	80+	9632	2928	6704		80+	179	86	93		80+	0	0	0		80+	1689	561	1128
	Total	1622475	782983	839492		Total	242265	91735	150529		Total	9409	4329	5079		Total	16220	8258	7962
	2037					2037					2037					2037
	0–4	151506	76426	75080		0–4	2288	1157	1131		0–4	489	248	241		0–4	1282	745	537
	5–9	153141	77089	76052		5–9	2177	1098	1078		5–9	0	0	0		5–9	149	86	62
	10–14	158063	79490	78573		10–14	2052	1034	1017		10–14	0	0	0		10–14	124	72	53
	15–19	161449	81034	80414		15–19	8898	2949	5949		15–19	2450	710	1740		15–19	268	145	124
	20–24	157318	78556	78763		20–24	20778	7387	13390		20–24	2267	991	1276		20–24	543	284	259
	25–29	143967	71141	72826		25–29	27753	10981	16772		25–29	1822	989	833		25–29	837	472	364
	30–34	127835	62355	65480		30–34	29245	11916	17329		30–34	980	569	411		30–34	955	569	386
	35–39	123055	59260	63795		35–39	29583	11886	17697		35–39	592	381	212		35–39	1171	717	454
	40–44	118531	56379	62152		40–44	30247	11300	18947		40–44	498	198	301		40–44	1203	703	500
	45–49	107090	50637	56454		45–49	30795	10647	20148		45–49	113	25	88		45–49	1539	805	734
	50–54	77836	35688	42148		50–54	25892	9085	16807		50–54	221	216	5		50–54	1357	677	680
	55–59	49355	20491	28864		55–59	17001	5870	11131		55–59	22	20	3		55–59	1095	540	556
	60–64	32500	12547	19952		60–64	8903	3177	5726		60–64	9	3	6		60–64	848	409	440
	65–69	26804	10960	15844		65–69	4685	1957	2728		65–69	9	3	5		65–69	917	465	453
	70–74	23188	9167	14021		70–74	2281	935	1346		70–74	1	0	0		70–74	1154	547	607
	75–79	14507	5302	9206		75–79	764	289	475		75–79	0	0	0		75–79	1141	485	657
	80+	10024	3062	6962		80+	208	94	115		80+	0	0	0		80+	1749	584	1165
	Total	1636170	789584	846586		Total	243550	91763	151787		Total	9474	4353	5121		Total	16333	8304	8030
	2038					2038					2038					2038
	0–4	151161	76264	74897		0–4	2260	1143	1118		0–4	485	246	239		0–4	1245	724	522
	5–9	152267	76663	75604		5–9	2134	1077	1057		5–9	0	0	0		5–9	144	84	60
	10–14	156847	78880	77968		10–14	2007	1012	995		10–14	0	0	0		10–14	120	69	51
	15–19	160864	80745	80120		15–19	8768	2877	5891		15–19	2444	703	1741		15–19	261	140	121
	20–24	158032	78920	79112		20–24	20614	7280	13334		20–24	2278	991	1287		20–24	535	279	256
	25–29	146539	72434	74105		25–29	28040	11082	16958		25–29	1852	1001	851		25–29	841	475	367
	30–34	128631	62725	65906		30–34	29255	11910	17344		30–34	986	570	416		30–34	950	566	384
	35–39	122697	59082	63615		35–39	29279	11772	17507		35–39	590	377	213		35–39	1155	707	448
	40–44	117973	56046	61927		40–44	29374	10978	18396		40–44	500	196	304		40–44	1174	686	488
	45–49	109445	51775	57670		45–49	30081	10334	19746		45–49	118	26	92		45–49	1521	797	724
	50–54	82814	38309	44505		50–54	26480	9250	17230		50–54	240	235	6		50–54	1397	701	696
	55–59	53242	22612	30630		55–59	18195	6278	11917		55–59	25	22	3		55–59	1166	582	584
	60–64	33829	12952	20878		60–64	9708	3326	6381		60–64	9	3	6		60–64	883	418	464
	65–69	26515	10677	15838		65–69	5012	2019	2993		65–69	8	3	5		65–69	906	453	453
	70–74	23336	9255	14081		70–74	2508	1030	1478		70–74	1	0	0		70–74	1163	555	608
	75–79	15021	5537	9485		75–79	869	324	544		75–79	0	0	0		75–79	1176	505	671
	80+	10445	3218	7227		80+	243	102	140		80+	0	0	0		80+	1815	611	1204
	Total	1649661	796094	853567		Total	244825	91795	153030		Total	9536	4375	5161		Total	16452	8353	8100
	2039					2039					2039					2039
	0–4	150849	76118	74730		0–4	2236	1131	1105		0–4	481	244	237		0–4	1211	703	507
	5–9	151535	76310	75225		5–9	2094	1057	1037		5–9	0	0	0		5–9	139	81	58
	10–14	155619	78264	77355		10–14	1961	989	972		10–14	0	0	0		10–14	115	66	49
	15–19	160059	80345	79714		15–19	8650	2813	5837		15–19	2435	696	1738		15–19	254	136	118
	20–24	158485	79154	79331		20–24	20455	7174	13280		20–24	2286	990	1296		20–24	527	274	253
	25–29	148506	73427	75079		25–29	28128	11088	17040		25–29	1877	1010	866		25–29	840	474	366
	30–34	130427	63599	66828		30–34	29540	12024	17517		30–34	1000	575	424		30–34	954	568	386
	35–39	122182	58822	63360		35–39	28958	11643	17315		35–39	587	374	213		35–39	1138	696	442
	40–44	117554	55805	61748		40–44	28713	10744	17969		40–44	501	195	306		40–44	1150	673	477
	45–49	110982	52485	58498		45–49	29223	9983	19240		45–49	122	27	95		45–49	1496	785	711
	50–54	87670	40827	46844		50–54	26864	9340	17524		50–54	259	253	6		50–54	1431	723	708
	55–59	57379	24876	32503		55–59	19281	6651	12631		55–59	27	24	3		55–59	1237	626	611
	60–64	35650	13678	21972		60–64	10616	3530	7087		60–64	9	3	6		60–64	929	437	492
	65–69	26506	10465	16041		65–69	5386	2076	3309		65–69	8	3	5		65–69	905	444	461
	70–74	23159	9201	13958		70–74	2714	1112	1603		70–74	1	0	0		70–74	1158	554	603
	75–79	15500	5742	9758		75–79	984	365	618		75–79	0	0	0		75–79	1209	523	686
	80+	10890	3393	7497		80+	283	113	170		80+	0	0	0		80+	1885	642	1243
	Total	1662953	802512	860441		Total	246086	91832	154254		Total	9592	4394	5197		Total	16577	8406	8171
	2040					2040					2040					2040
	0–4	150534	75971	74563		0–4	2215	1120	1095		0–4	477	242	235		0–4	1176	683	493
	5–9	150936	76025	74912		5–9	2058	1039	1019		5–9	0	0	0		5–9	135	78	56
	10–14	154439	77675	76764		10–14	1922	969	953		10–14	0	0	0		10–14	111	64	47
	15–19	159078	79857	79220		15–19	8545	2756	5789		15–19	2424	688	1735		15–19	247	132	115
	20–24	158684	79261	79423		20–24	20308	7074	13234		20–24	2291	986	1304		20–24	519	269	250
	25–29	150091	74230	75861		25–29	28176	11073	17103		25–29	1897	1017	880		25–29	837	471	365
	30–34	132823	64783	68041		30–34	29903	12165	17739		30–34	1019	584	435		30–34	960	571	389
	35–39	121671	58558	63112		35–39	28644	11511	17134		35–39	584	370	214		35–39	1120	685	436
	40–44	117253	55642	61611		40–44	28238	10582	17656		40–44	502	194	309		40–44	1131	662	469
	45–49	111795	52818	58977		45–49	28294	9619	18675		45–49	125	28	97		45–49	1464	769	695
	50–54	92251	43165	49086		50–54	27030	9356	17674		50–54	277	270	7		50–54	1456	740	716
	55–59	61695	27222	34473		55–59	20235	6972	13262		55–59	29	26	3		55–59	1303	668	635
	60–64	37929	14735	23194		60–64	11596	3783	7813		60–64	10	4	6		60–64	987	465	522
	65–69	26905	10397	16508		65–69	5841	2144	3696		65–69	8	3	5		65–69	919	441	477
	70–74	22649	8985	13663		70–74	2889	1171	1717		70–74	1	0	0		70–74	1136	544	591
	75–79	15933	5921	10012		75–79	1110	412	698		75–79	0	0	0		75–79	1238	539	699
	80+	11357	3581	7776		80+	329	125	204		80+	0	0	0		80+	1959	676	1284
	Total	1676023	808827	867196		Total	247332	91873	155460		Total	9645	4413	5231		Total	16698	8458	8240
	2041					2041					2041					2041
	0–4	150187	75807	74380		0–4	2197	1111	1086		0–4	474	240	234		0–4	1140	662	479
	5–9	150457	75800	74658		5–9	2027	1023	1003		5–9	0	0	0		5–9	131	76	55
	10–14	153346	77132	76213		10–14	1890	953	937		10–14	0	0	0		10–14	107	62	45
	15–19	157986	79314	78672		15–19	8454	2706	5748		15–19	2412	680	1732		15–19	241	128	113
	20–24	158615	79233	79381		20–24	20167	6977	13190		20–24	2292	982	1310		20–24	510	264	247
	25–29	151285	74835	76450		25–29	28265	11078	17186		25–29	1913	1021	892		25–29	833	469	365
	30–34	135410	66073	69337		30–34	30205	12270	17935		30–34	1042	594	447		30–34	965	574	391
	35–39	121595	58507	63088		35–39	28416	11408	17008		35–39	584	369	215		35–39	1106	675	431
	40–44	117033	55531	61502		40–44	27896	10468	17428		40–44	504	193	311		40–44	1114	652	462
	45–49	111987	52837	59150		45–49	27363	9269	18094		45–49	127	29	99		45–49	1430	751	678
	50–54	96326	45212	51114		50–54	26955	9291	17664		50–54	293	286	7		50–54	1472	751	720
	55–59	66176	29627	36548		55–59	21054	7240	13814		55–59	32	28	3		55–59	1366	709	657
	60–64	40655	16116	24539		60–64	12614	4074	8540		60–64	10	4	6		60–64	1053	500	552
	65–69	27252	10316	16936		65–69	6309	2201	4108		65–69	8	3	5		65–69	928	436	492
	70–74	22133	8736	13397		70–74	3096	1232	1864		70–74	1	0	0		70–74	1105	529	576
	75–79	16563	6173	10390		75–79	1273	475	798		75–79	0	0	0		75–79	1278	560	719
	80+	11839	3775	8064		80+	381	139	242		80+	0	0	0		80+	2036	711	1325
	Total	1688843	815023	873820		Total	248562	91917	156644		Total	9694	4430	5263		Total	16816	8510	8306
	2042					2042					2042					2042
	0–4	149782	75613	74168		0–4	2181	1103	1078		0–4	471	239	232		0–4	1104	641	464
	5–9	150079	75625	74455		5–9	1999	1010	990		5–9	0	0	0		5–9	127	74	53
	10–14	152360	76648	75712		10–14	1855	935	919		10–14	0	0	0		10–14	104	60	44
	15–19	156836	78740	78096		15–19	8382	2666	5717		15–19	2401	673	1728		15–19	235	125	110
	20–24	158303	79085	79218		20–24	20027	6881	13146		20–24	2291	977	1314		20–24	502	258	243
	25–29	152205	75305	76900		25–29	28294	11052	17242		25–29	1927	1025	902		25–29	828	465	363
	30–34	138096	67420	70676		30–34	30528	12383	18145		30–34	1064	605	459		30–34	971	577	394
	35–39	121907	58644	63264		35–39	28318	11359	16958		35–39	587	369	217		35–39	1095	668	427
	40–44	116857	55450	61407		40–44	27623	10374	17249		40–44	505	192	313		40–44	1099	643	456
	45–49	111716	52635	59081		45–49	26491	8954	17537		45–49	129	29	100		45–49	1395	733	661
	50–54	99614	46832	52782		50–54	26620	9139	17481		50–54	306	299	7		50–54	1474	756	718
	55–59	70830	32087	38743		55–59	21749	7458	14291		55–59	35	31	4		55–59	1426	748	678
	60–64	43816	17791	26025		60–64	13642	4390	9252		60–64	11	4	7		60–64	1125	543	583
	65–69	27985	10428	17557		65–69	6868	2282	4586		65–69	8	3	5		65–69	950	438	512
	70–74	21737	8489	13247		70–74	3320	1284	2035		70–74	1	0	0		70–74	1080	513	567
	75–79	16932	6328	10604		75–79	1430	536	894		75–79	0	0	0		75–79	1303	574	730
	80+	12330	3966	8363		80+	439	155	284		80+	0	0	0		80+	2114	746	1368
	Total	1701386	821086	880300		Total	249767	91963	157804		Total	9735	4445	5290		Total	16931	8561	8371
	2043					2043					2043					2043
	0–4	149301	75381	73919		0–4	2166	1096	1070		0–4	468	237	231		0–4	1070	620	449
	5–9	149772	75485	74287		5–9	1975	997	977		5–9	0	0	0		5–9	123	71	51
	10–14	151508	76235	75273		10–14	1819	917	901		10–14	0	0	0		10–14	100	58	42
	15–19	155647	78145	77502		15–19	8313	2627	5686		15–19	2389	665	1724		15–19	229	121	108
	20–24	157759	78820	78938		20–24	19887	6788	13100		20–24	2287	971	1316		20–24	493	253	240
	25–29	152959	75695	77264		25–29	28218	10973	17245		25–29	1940	1028	912		25–29	820	459	361
	30–34	140641	68698	71943		30–34	30902	12518	18383		30–34	1084	614	470		30–34	977	580	397
	35–39	122729	59033	63696		35–39	28363	11370	16993		35–39	591	371	220		35–39	1091	664	426
	40–44	116579	55321	61258		40–44	27370	10285	17085		40–44	505	191	315		40–44	1084	633	450
	45–49	111314	52386	58928		45–49	25757	8697	17060		45–49	130	29	101		45–49	1363	717	646
	50–54	102034	47995	54039		50–54	26067	8918	17149		50–54	316	308	8		50–54	1465	754	711
	55–59	75560	34547	41013		55–59	22300	7621	14679		55–59	37	33	4		55–59	1482	785	697
	60–64	47330	19687	27644		60–64	14631	4703	9928		60–64	12	5	7		60–64	1202	589	613
	65–69	29139	10780	18358		65–69	7520	2398	5122		65–69	9	3	6		65–69	986	449	537
	70–74	21519	8271	13247		70–74	3570	1330	2240		70–74	1	0	0		70–74	1064	499	565
	75–79	17039	6383	10656		75–79	1576	592	985		75–79	0	0	0		75–79	1311	580	732
	80+	12820	4152	8668		80+	505	174	331		80+	0	0	0		80+	2192	781	1412
	Total	1713648	827015	886633		Total	250940	92005	158935		Total	9768	4455	5313		Total	17052	8614	8438
	2044					2044					2044					2044
	0–4	148731	75104	73627		0–4	2152	1089	1063		0–4	465	236	229		0–4	1037	601	436
	5–9	149496	75361	74135		5–9	1953	986	966		5–9	0	0	0		5–9	119	69	50
	10–14	150796	75893	74903		10–14	1785	901	885		10–14	0	0	0		10–14	97	56	41
	15–19	154445	77545	76900		15–19	8241	2588	5653		15–19	2377	658	1719		15–19	223	118	106
	20–24	156993	78445	78548		20–24	19745	6696	13049		20–24	2280	964	1316		20–24	484	247	237
	25–29	153453	75957	77496		25–29	28132	10889	17243		25–29	1949	1029	920		25–29	812	454	359
	30–34	142609	69694	72915		30–34	31086	12566	18520		30–34	1101	622	479		30–34	977	580	397
	35–39	124507	59899	64607		35–39	28676	11496	17180		35–39	601	376	225		35–39	1095	666	429
	40–44	116148	55115	61033		40–44	27102	10184	16918		40–44	505	189	316		40–44	1068	623	444
	45–49	111023	52214	58809		45–49	25207	8514	16693		45–49	131	29	102		45–49	1338	703	634
	50–54	103678	48752	54926		50–54	25383	8660	16722		50–54	323	315	8		50–54	1448	747	701
	55–59	80200	36920	43280		55–59	22677	7722	14955		55–59	40	35	4		55–59	1532	818	713
	60–64	51097	21721	29376		60–64	15535	4988	10547		60–64	13	6	8		60–64	1280	638	643
	65–69	30717	11407	19310		65–69	8253	2553	5700		65–69	9	3	6		65–69	1037	470	566
	70–74	21525	8109	13416		70–74	3857	1372	2484		70–74	1	0	0		70–74	1060	489	571
	75–79	16900	6336	10565		75–79	1711	640	1071		75–79	0	0	0		75–79	1303	578	725
	80+	13301	4330	8971		80+	577	196	382		80+	0	0	0		80+	2270	814	1456
	Total	1725619	832802	892817		Total	252071	92040	160031		Total	9795	4462	5332		Total	17180	8672	8508
	2045					2045					2045					2045
	0–4	148059	74775	73283		0–4	2139	1083	1057		0–4	462	234	228		0–4	1003	580	422
	5–9	149217	75235	73982		5–9	1934	977	957		5–9	0	0	0		5–9	116	67	48
	10–14	150216	75618	74598		10–14	1755	886	870		10–14	0	0	0		10–14	94	54	40
	15–19	153289	76970	76319		15–19	8175	2553	5622		15–19	2366	651	1714		15–19	218	115	103
	20–24	156051	77982	78069		20–24	19604	6608	12996		20–24	2271	957	1314		20–24	476	242	234
	25–29	153696	76094	77602		25–29	28042	10803	17239		25–29	1957	1030	926		25–29	804	447	356
	30–34	144205	70506	73698		30–34	31223	12591	18632		30–34	1116	629	487		30–34	976	579	397
	35–39	126867	61064	65803		35–39	29073	11653	17420		35–39	614	383	231		35–39	1104	671	433
	40–44	115721	54906	60816		40–44	26842	10082	16761		40–44	506	189	317		40–44	1052	613	438
	45–49	110825	52107	58718		45–49	24816	8390	16426		45–49	132	29	103		45–49	1318	693	625
	50–54	104626	49150	55476		50–54	24627	8385	16241		50–54	328	320	8		50–54	1424	736	687
	55–59	84603	39135	45468		55–59	22863	7759	15104		55–59	42	37	5		55–59	1574	847	726
	60–64	55053	23839	31214		60–64	16335	5235	11100		60–64	14	6	8		60–64	1356	686	671
	65–69	32694	12315	20378		65–69	9042	2745	6297		65–69	9	3	6		65–69	1100	502	598
	70–74	21857	8057	13800		70–74	4204	1422	2782		70–74	1	0	0		70–74	1073	485	588
	75–79	16516	6176	10340		75–79	1826	676	1150		75–79	0	0	0		75–79	1276	566	710
	80+	13765	4500	9265		80+	658	221	437		80+	0	0	0		80+	2344	846	1499
	Total	1737260	838429	898831		Total	253157	92067	161090		Total	9816	4468	5349		Total	17307	8730	8577
	2046					2046					2046					2046
	0–4	147277	74391	72886		0–4	2127	1076	1051		0–4	459	233	226		0–4	968	560	408
	5–9	148905	75092	73813		5–9	1918	969	949		5–9	0	0	0		5–9	112	65	47
	10–14	149754	75402	74352		10–14	1729	872	856		10–14	0	0	0		10–14	91	53	38
	15–19	152218	76441	75778		15–19	8118	2522	5596		15–19	2356	645	1711		15–19	213	112	101
	20–24	154997	77462	77535		20–24	19470	6526	12943		20–24	2260	949	1311		20–24	467	236	231
	25–29	153671	76096	77575		25–29	27941	10715	17226		25–29	1961	1030	931		25–29	794	441	353
	30–34	145411	71123	74288		30–34	31379	12626	18753		30–34	1127	634	494		30–34	974	576	398
	35–39	129420	62336	67084		35–39	29424	11785	17639		35–39	628	391	237		35–39	1112	675	436
	40–44	115713	54897	60816		40–44	26665	10007	16658		40–44	508	189	320		40–44	1039	606	434
	45–49	110690	52044	58647		45–49	24537	8305	16232		45–49	132	28	104		45–49	1301	684	617
	50–54	104973	49246	55728		50–54	23858	8115	15743		50–54	330	322	8		50–54	1395	723	672
	55–59	88553	41088	47464		55–59	22840	7726	15114		55–59	44	39	5		55–59	1604	870	734
	60–64	59187	26022	33165		60–64	17028	5440	11588		60–64	16	7	9		60–64	1431	733	698
	65–69	35065	13502	21563		65–69	9863	2965	6898		65–69	10	4	6		65–69	1175	543	632
	70–74	22159	8003	14157		70–74	4567	1465	3102		70–74	1	0	0		70–74	1082	480	602
	75–79	16170	6010	10160		75–79	1969	714	1254		75–79	0	0	0		75–79	1241	549	692
	80+	14372	4720	9651		80+	761	254	507		80+	0	0	0		80+	2432	883	1549
	Total	1748535	843875	904660		Total	254194	92083	162110		Total	9833	4471	5362		Total	17433	8789	8644
	2047					2047					2047					2047
	0–4	146384	73951	72434		0–4	2114	1070	1044		0–4	456	231	225		0–4	933	539	394
	5–9	148535	74920	73616		5–9	1905	963	942		5–9	0	0	0		5–9	109	63	46
	10–14	149392	75237	74155		10–14	1705	861	844		10–14	0	0	0		10–14	88	51	37
	15–19	151255	75969	75285		15–19	8065	2494	5572		15–19	2349	641	1708		15–19	208	109	99
	20–24	153884	76911	76973		20–24	19349	6454	12895		20–24	2249	942	1307		20–24	459	231	228
	25–29	153405	75979	77426		25–29	27827	10623	17204		25–29	1962	1028	933		25–29	785	434	350
	30–34	146352	71611	74741		30–34	31473	12631	18842		30–34	1138	638	499		30–34	970	573	397
	35–39	132068	63661	68407		35–39	29793	11921	17872		35–39	643	400	243		35–39	1121	681	440
	40–44	116070	55064	61006		40–44	26608	9980	16628		40–44	513	190	323		40–44	1031	600	431
	45–49	110587	52004	58583		45–49	24315	8236	16079		45–49	133	28	105		45–49	1287	676	611
	50–54	104862	49123	55738		50–54	23132	7868	15264		50–54	331	323	8		50–54	1365	708	657
	55–59	91784	42655	49129		55–59	22592	7620	14972		55–59	45	40	5		55–59	1621	884	737
	60–64	63506	28265	35241		60–64	17621	5605	12016		60–64	17	7	10		60–64	1503	779	724
	65–69	37829	14945	22885		65–69	10693	3203	7490		65–69	11	4	7		65–69	1259	593	666
	70–74	22777	8103	14674		70–74	4998	1525	3473		70–74	1	0	0		70–74	1106	482	623
	75–79	15911	5846	10066		75–79	2124	748	1377		75–79	0	0	0		75–79	1212	532	680
	80+	14800	4876	9924		80+	862	287	575		80+	0	0	0		80+	2511	916	1595
	Total	1759402	849118	910284		Total	255177	92088	163089		Total	9847	4473	5374		Total	17568	8853	8715
	2048					2048					2048					2048
	0–4	145298	73412	71886		0–4	2097	1061	1036		0–4	450	228	222		0–4	898	518	380
	5–9	148089	74708	73381		5–9	1893	957	936		5–9	0	0	0		5–9	105	61	44
	10–14	149101	75106	73994		10–14	1685	850	834		10–14	0	0	0		10–14	86	50	36
	15–19	150422	75567	74855		15–19	8017	2467	5550		15–19	2343	637	1706		15–19	204	106	98
	20–24	152730	76338	76392		20–24	19230	6385	12845		20–24	2238	935	1303		20–24	451	226	225
	25–29	152908	75746	77162		25–29	27698	10528	17170		25–29	1960	1026	934		25–29	775	428	347
	30–34	147140	72026	75114		30–34	31472	12589	18883		30–34	1147	643	504		30–34	964	569	395
	35–39	134571	64916	69655		35–39	30198	12075	18124		35–39	657	408	249		35–39	1131	687	444
	40–44	116911	55468	61443		40–44	26685	10007	16679		40–44	519	192	328		40–44	1028	598	430
	45–49	110381	51917	58463		45–49	24108	8170	15938		45–49	134	29	105		45–49	1272	668	604
	50–54	104605	48947	55657		50–54	22518	7665	14853		50–54	331	323	8		50–54	1338	695	643
	55–59	94212	43801	50411		55–59	22153	7454	14699		55–59	46	41	6		55–59	1624	890	733
	60–64	67919	30519	37401		60–64	18096	5728	12368		60–64	19	8	10		60–64	1572	824	748
	65–69	40919	16582	24337		65–69	11496	3439	8057		65–69	12	5	7		65–69	1351	649	702
	70–74	23737	8394	15342		70–74	5499	1609	3889		70–74	1	0	0		70–74	1147	496	651
	75–79	15781	5701	10081		75–79	2299	777	1521		75–79	0	0	0		75–79	1194	518	676
	80+	15060	4968	10092		80+	959	318	641		80+	0	0	0		80+	2561	937	1624
	Total	1769785	854118	915667		Total	256104	92080	164023		Total	9857	4474	5383		Total	17699	8918	8781
	2049					2049					2049					2049
	0–4	144097	72815	71282		0–4	2079	1052	1027		0–4	446	226	220		0–4	865	499	366
	5–9	147554	74452	73102		5–9	1882	952	931		5–9	0	0	0		5–9	102	59	43
	10–14	148840	74991	73849		10–14	1667	842	825		10–14	0	0	0		10–14	84	48	35
	15–19	149730	75237	74492		15–19	7976	2444	5532		15–19	2340	635	1705		15–19	199	103	96
	20–24	151562	75759	75803		20–24	19109	6318	12791		20–24	2227	929	1298		20–24	443	221	222
	25–29	152191	75404	76788		25–29	27555	10431	17123		25–29	1956	1022	933		25–29	765	421	344
	30–34	147671	72315	75357		30–34	31451	12540	18912		30–34	1155	647	509		30–34	958	564	394
	35–39	136526	65906	70620		35–39	30430	12150	18281		35–39	669	415	254		35–39	1135	689	446
	40–44	118662	56321	62341		40–44	27012	10135	16877		40–44	530	196	334		40–44	1034	601	433
	45–49	110029	51757	58272		45–49	23891	8096	15794		45–49	134	29	105		45–49	1257	659	597
	50–54	104431	48835	55597		50–54	22057	7520	14537		50–54	331	323	8		50–54	1315	684	631
	55–59	95914	44572	51342		55–59	21596	7254	14342		55–59	47	41	6		55–59	1616	890	726
	60–64	72272	32702	39570		60–64	18427	5803	12625		60–64	20	9	11		60–64	1636	865	771
	65–69	44250	18345	25905		65–69	12235	3655	8580		65–69	13	5	8		65–69	1446	708	738
	70–74	25040	8903	16137		70–74	6060	1720	4340		70–74	1	0	0		70–74	1205	521	684
	75–79	15811	5593	10219		75–79	2499	805	1694		75–79	0	0	0		75–79	1190	507	683
	80+	15174	5002	10172		80+	1052	346	707		80+	0	0	0		80+	2584	947	1637
	Total	1779755	858908	920847		Total	256979	92063	164916		Total	9869	4477	5393		Total	17834	8986	8848
	2050					2050					2050					2050
	0–4	142793	72165	70628		0–4	2061	1043	1017		0–4	442	224	218		0–4	835	482	353
	5–9	146916	74144	72773		5–9	1872	947	926		5–9	0	0	0		5–9	99	58	42
	10–14	148575	74873	73702		10–14	1652	834	818		10–14	0	0	0		10–14	81	47	34
	15–19	149167	74972	74195		15–19	7943	2425	5518		15–19	2339	633	1706		15–19	196	101	94
	20–24	150440	75204	75235		20–24	19000	6259	12741		20–24	2217	923	1293		20–24	436	217	220
	25–29	151297	74972	76325		25–29	27401	10334	17067		25–29	1949	1018	931		25–29	755	414	341
	30–34	147953	72479	75474		30–34	31417	12486	18931		30–34	1161	650	511		30–34	951	559	392
	35–39	138119	66718	71401		35–39	30614	12203	18411		35–39	680	421	259		35–39	1137	690	447
	40–44	120974	57458	63515		40–44	27422	10292	17130		40–44	543	200	343		40–44	1044	607	437
	45–49	109681	51594	58087		45–49	23683	8021	15661		45–49	134	29	106		45–49	1241	651	591
	50–54	104327	48774	55553		50–54	21731	7424	14306		50–54	332	324	8		50–54	1297	675	622
	55–59	96959	45008	51952		55–59	20974	7039	13935		55–59	48	41	6		55–59	1600	884	715
	60–64	76426	34750	41676		60–64	18599	5827	12773		60–64	22	10	12		60–64	1692	902	790
	65–69	47771	20190	27581		65–69	12895	3843	9052		65–69	14	6	8		65–69	1542	767	775
	70–74	26671	9637	17034		70–74	6661	1855	4806		70–74	1	0	0		70–74	1278	558	721
	75–79	16072	5559	10513		75–79	2740	837	1903		75–79	0	0	0		75–79	1204	503	702
	80+	15145	4974	10171		80+	1140	370	771		80+	0	0	0		80+	2581	944	1637
	Total	1789287	863473	925814		Total	257804	92038	165766		Total	9882	4480	5403		Total	17970	9058	8912

## Sheet: Uganda, part 1
	Input	Data	Reference
	Percent circumcised in base year, by 5-year age group	EIMC: 16.7%	Uganda Demographic and Health
		5-9: 20.6%	167 Survey 2011 (age 15-49)
		10-14: 23.2%
		15-19: 22.3%	Authors’ assumptions (EIMC, 5-9, 10-14, 50-54, 55-59)
		20-24: 29.3%
		25-29: 28.3%
		30-34: 25.5%
		35-39: 25.5%
		40-44: 22.2%
		45-49: 22.2%
		50-54: 22.2%
		55-59: 22.2%
	Number of male circumcisions Performed, 2010-2013	2010: 9,052	National program statistics
		2011: 57,132
		2012: 352,039
		2013: 742,978
	VMMC effectiveness	0.6	Auvert B, Taljaard D, Lagarde E, Sobngwi-Tambekou J, Sitta R, et al. (2005) Randomized, controlled intervention trial of male circumcision for reduction of HIV infection risk: The ANRS 1265 trial. PLoS Med 2(11): e298.
			Gray RH, Kigozi G, Serwadda D, Makumbi F, Watya S, Nalugoda N et al. Male circumcision for HIV prevention n men in Rakai, Uganda: a randomized trial. Lancet 2007; 369: 767-66.
			Bailey RC, Moses S, Parker CB, Agot K, Maclean I, Krieger JN, et al. Male circumcision for HIV prevention in young men in Kisumu, Kenya: a randomized controlled trial. Lancet 2007; 369: 643-56.
	Ratio of infections averted among females to males	0.53	Spectrum, Goals Model
	HIV incidence	See Part 2	Authors’ Calculations
			Spectrum, AIDS Impact Module and Goals module
	Discount rate	0.03	Authors’ assumption.

## Sheet: Uganda, part 2
		Population					HIV age distribution					New infections					Deaths					Births
		Total	Male	Female			Total	Male	Female			Total	Male	Female			Total	Male	Female
	2013					2013					2013					2013					2013	804231
	0-4	7018605	3538614	3479991		0-4	78311	39534	38776		0-4	15287	7744	7542		0-4	131403	72087	59316		2014	821221
	5-9	5949893	2993108	2956785		5-9	69204	34867	34337		5-9	0	0	0		5-9	18526	10132	8394		2015	838450
	10-14	4996459	2510019	2486441		10-14	45978	23131	22848		10-14	0	0	0		10-14	11240	5947	5292		2016	855810
	15-19	4116607	2064235	2052372		15-19	67740	25486	42254		15-19	14924	4542	10382		15-19	12308	7082	5226		2017	873497
	20-24	3395732	1698376	1697356		20-24	179436	65636	113800		20-24	31029	12034	18995		20-24	12872	7283	5589		2018	891511
	25-29	2757613	1377422	1380191		25-29	256111	100712	155399		25-29	27177	12036	15141		25-29	15528	8173	7355		2019	909701
	30-34	2238053	1118952	1119101		30-34	257676	109351	148326		30-34	19633	9446	10186		30-34	16341	8688	7653		2020	928048
	35-39	1764505	885729	878776		35-39	212681	94796	117885		35-39	12827	6397	6430		35-39	17876	9721	8155		2021	962494
	40-44	1321763	670087	651676		40-44	155040	71332	83708		40-44	7664	3805	3859		40-44	15240	8523	6717		2022	997949
	45-49	966242	486527	479714		45-49	103327	48143	55184		45-49	4356	2052	2303		45-49	12046	6988	5059		2023	1034350
	50-54	705209	342087	363122		50-54	59641	27400	32241		50-54	2437	1067	1370		50-54	9440	5369	4070		2024	1071604
	55-59	560986	261391	299595		55-59	34848	15622	19226		55-59	1477	653	824		55-59	8408	4564	3844		2025	1109644
	60-64	445114	203151	241963		60-64	19294	8687	10607		60-64	950	473	477		60-64	9009	4740	4269		2026	1148446
	65-69	335318	152695	182623		65-69	10978	5240	5738		65-69	682	366	316		65-69	10200	5229	4971		2027	1188055
	70-74	232961	105139	127822		70-74	6660	3217	3443		70-74	511	245	266		70-74	11151	5523	5629		2028	1228382
	75-79	146443	64562	81880		75-79	3375	1699	1676		75-79	136	99	37		75-79	11481	5470	6012		2029	1269276
	80+	124339	51856	72483		80+	1339	726	614		80+	0	0	0		80+	20814	9127	11687		2030	1310666
	Total	37075842	18523951	18551891		Total	1561639	675578	886061		Total	139089	60960	78129		Total	343883	184646	159237		2031	1352501
	2014					2014					2014					2014					2032	1394883
	0-4	7193390	3626819	3566571		0-4	62940	31773	31168		0-4	8437	4273	4164		0-4	128818	70900	57918		2033	1437710
	5-9	6124815	3081262	3043553		5-9	75025	37803	37222		5-9	0	0	0		5-9	18280	10048	8232		2034	1480862
	10-14	5168563	2596788	2571775		10-14	45996	23143	22853		10-14	0	0	0		10-14	10936	5813	5123		2035	1524334
	15-19	4263519	2137925	2125594		15-19	67132	25048	42084		15-19	14834	4514	10320		15-19	11707	6814	4892		2036	1568389
	20-24	3518721	1759925	1758796		20-24	182876	66739	116138		20-24	30875	11974	18901		20-24	12903	7404	5499		2037	1613366
	25-29	2856874	1426288	1430586		25-29	268628	104916	163712		25-29	26970	11948	15022		25-29	14982	8160	6822		2038	1659281
	30-34	2319663	1158658	1161006		30-34	272997	114646	158351		30-34	19461	9370	10091		30-34	15395	8529	6866		2039	1706180
	35-39	1838911	920660	918251		35-39	226891	99859	127032		35-39	12780	6368	6412		35-39	16482	9375	7107		2040	1754081
	40-44	1388090	701362	686728		40-44	165561	74969	90592		40-44	7706	3820	3887		40-44	14053	8162	5891		2041	1803595
	45-49	1022121	515857	506264		45-49	112852	51757	61094		45-49	4401	2084	2317		45-49	11206	6712	4495		2042	1855317
	50-54	735200	358886	376314		50-54	65562	29697	35865		50-54	2425	1072	1353		50-54	9003	5246	3758		2043	1909372
	55-59	575963	269624	306338		55-59	38575	17102	21473		55-59	1447	644	804		55-59	8171	4505	3665		2044	1965926
	60-64	460338	209800	250538		60-64	21551	9535	12017		60-64	939	467	472		60-64	9011	4765	4245		2045	2025068
	65-69	343230	155832	187398		65-69	12005	5610	6395		65-69	668	358	310		65-69	10210	5236	4974		2046	2086859
	70-74	244789	110255	134534		70-74	7369	3506	3864		70-74	514	246	267		70-74	11556	5719	5837		2047	2151258
	75-79	145914	64356	81558		75-79	3586	1767	1819		75-79	132	95	37		75-79	11272	5376	5897		2048	2218344
	80+	128572	53615	74957		80+	1509	797	712		80+	0	0	0		80+	21481	9414	12067		2049	2288232
	Total	38328674	19147913	19180761		Total	1631055	698665	932390		Total	131588	57233	74355		Total	335466	182176	153290		2050	2360981
	2015					2015					2015					2015
	0-4	7370329	3716105	3654225		0-4	48888	24682	24206		0-4	8616	4364	4252		0-4	126942	70076	56866
	5-9	6299532	3169263	3130269		5-9	80626	40628	39998		5-9	0	0	0		5-9	17982	9937	8046
	10-14	5341293	2683858	2657435		10-14	47004	23653	23352		10-14	0	0	0		10-14	10641	5683	4958
	15-19	4419682	2216369	2203313		15-19	69256	25768	43488		15-19	16388	4986	11402		15-19	11305	6567	4738
	20-24	3642817	1822049	1820768		20-24	187203	68118	119084		20-24	34112	13228	20884		20-24	12941	7472	5469
	25-29	2963067	1478726	1484341		25-29	283149	110178	172971		25-29	29781	13196	16585		25-29	14788	8126	6662
	30-34	2403355	1199458	1203897		30-34	290516	120958	169558		30-34	21422	10322	11100		30-34	14990	8350	6640
	35-39	1915113	956780	958333		35-39	243705	106180	137525		35-39	14128	7036	7092		35-39	15835	9058	6777
	40-44	1465371	738027	727343		40-44	179243	80115	99128		40-44	8638	4274	4364		40-44	13611	7908	5703
	45-49	1072853	541831	531022		45-49	122656	55515	67141		45-49	4896	2324	2572		45-49	10802	6455	4347
	50-54	770631	378534	392097		50-54	72881	32628	40253		50-54	2692	1201	1491		50-54	8916	5192	3724
	55-59	592954	279076	313878		55-59	42818	18825	23993		55-59	1579	707	872		55-59	8119	4484	3635
	60-64	474538	216292	258246		60-64	24188	10568	13619		60-64	1027	512	515		60-64	9083	4797	4286
	65-69	353204	159847	193358		65-69	13322	6111	7211		65-69	730	390	339		65-69	10325	5277	5049
	70-74	254694	114464	140230		70-74	8151	3826	4325		70-74	568	272	296		70-74	11895	5871	6024
	75-79	148564	65536	83028		75-79	3909	1895	2015		75-79	145	104	42		75-79	11307	5391	5916
	80+	131655	54891	76765		80+	1686	870	817		80+	0	0	0		80+	21974	9621	12353
	Total	39619654	19791106	19828548		Total	1719201	730518	988683		Total	144723	62916	81807		Total	331457	180265	151191
	2016					2016					2016					2016
	0-4	7547606	3805560	3742046		0-4	37032	18699	18333		0-4	8729	4421	4308		0-4	125750	69595	56156
	5-9	6475032	3257622	3217410		5-9	83909	42286	41623		5-9	0	0	0		5-9	17627	9796	7830
	10-14	5514378	2771082	2743296		10-14	49191	24756	24435		10-14	0	0	0		10-14	10411	5587	4824
	15-19	4583356	2298724	2284632		15-19	70237	26259	43978		15-19	15381	4680	10701		15-19	11037	6413	4624
	20-24	3770021	1885676	1884346		20-24	188586	68395	120190		20-24	31973	12398	19574		20-24	12959	7523	5436
	25-29	3075568	1534452	1541116		25-29	294514	114155	180359		25-29	27943	12384	15559		25-29	14388	8034	6354
	30-34	2490008	1241659	1248349		30-34	307129	126755	180374		30-34	20012	9650	10363		30-34	14313	8094	6220
	35-39	1993607	994242	999365		35-39	261190	112702	148489		35-39	13242	6595	6647		35-39	14817	8636	6181
	40-44	1538075	771875	766199		40-44	193353	85386	107967		40-44	8168	4033	4135		40-44	12860	7548	5312
	45-49	1133104	572190	560914		45-49	133843	59909	73934		45-49	4658	2215	2443		45-49	10314	6208	4106
	50-54	812263	401298	410966		50-54	81464	36110	45354		50-54	2551	1148	1403		50-54	8805	5163	3641
	55-59	612296	289913	322383		55-59	47441	20715	26726		55-59	1467	662	805		55-59	8053	4478	3575
	60-64	488217	222865	265352		60-64	27114	11732	15382		60-64	951	475	476		60-64	9118	4827	4291
	65-69	364926	164621	200305		65-69	14848	6691	8156		65-69	680	363	317		65-69	10473	5339	5134
	70-74	263145	117985	145161		70-74	8945	4145	4800		70-74	529	253	276		70-74	12149	5982	6167
	75-79	153950	67894	86056		75-79	4329	2068	2261		75-79	138	98	40		75-79	11544	5503	6041
	80+	133872	55804	78068		80+	1875	946	929		80+	0	0	0		80+	22301	9756	12545
	Total	40949424	20453460	20495965		Total	1804998	761709	1043289		Total	136422	59375	77047		Total	326919	178482	148437
	2017					2017					2017					2017
	0-4	7721495	3893316	3828178		0-4	33634	16985	16649		0-4	8746	4430	4317		0-4	124730	69195	55535
	5-9	6654403	3347907	3306496		5-9	78274	39444	38830		5-9	0	0	0		5-9	17093	9565	7528
	10-14	5688846	2858970	2829876		10-14	52597	26472	26125		10-14	0	0	0		10-14	10176	5487	4689
	15-19	4752525	2384003	2368522		15-19	70219	26602	43617		15-19	14239	4333	9906		15-19	10903	6350	4553
	20-24	3902141	1951672	1950469		20-24	187348	67679	119668		20-24	29565	11461	18104		20-24	12963	7571	5392
	25-29	3193184	1592846	1600338		25-29	302007	116549	185457		25-29	25894	11476	14418		25-29	13981	7927	6055
	30-34	2580591	1285781	1294810		30-34	322335	131875	190460		30-34	18456	8903	9552		30-34	13681	7845	5836
	35-39	2074442	1033053	1041389		35-39	278893	119216	159677		35-39	12236	6095	6141		35-39	13875	8224	5652
	40-44	1612512	806509	806002		40-44	208548	91110	117438		40-44	7603	3747	3856		40-44	12220	7225	4995
	45-49	1195479	602895	592585		45-49	145448	64448	81000		45-49	4366	2077	2290		45-49	9935	6008	3926
	50-54	860202	427153	433049		50-54	91094	40049	51044		50-54	2394	1086	1308		50-54	8806	5197	3610
	55-59	634550	302397	332153		55-59	52622	22847	29775		55-59	1348	614	734		55-59	8055	4511	3544
	60-64	501603	229650	271953		60-64	30316	13020	17296		60-64	868	435	433		60-64	9164	4869	4295
	65-69	378477	170213	208263		65-69	16606	7359	9247		65-69	627	334	293		65-69	10683	5435	5249
	70-74	270103	120820	149283		70-74	9739	4458	5281		70-74	483	231	252		70-74	12327	6057	6270
	75-79	162073	71415	90658		75-79	4851	2287	2564		75-79	130	92	38		75-79	12005	5719	6286
	80+	135281	56377	78904		80+	2071	1024	1047		80+	0	0	0		80+	22490	9831	12659
	Total	42317905	21134978	21182928		Total	1886602	791426	1095176		Total	126954	55313	71641		Total	323087	177015	146072
	2018					2018					2018					2018
	0-4	7898708	3982765	3915943		0-4	31329	15823	15506		0-4	8712	4412	4300		0-4	123730	68800	54930
	5-9	6831719	3437143	3394576		5-9	70613	35583	35030		5-9	0	0	0		5-9	16527	9315	7212
	10-14	5864640	2947484	2917156		10-14	57514	28950	28564		10-14	0	0	0		10-14	9930	5382	4548
	15-19	4924664	2470829	2453835		15-19	69894	26916	42978		15-19	13551	4124	9427		15-19	10838	6336	4502
	20-24	4041060	2021117	2019943		20-24	184439	66372	118066		20-24	28142	10903	17240		20-24	12970	7625	5345
	25-29	3314924	1653362	1661562		25-29	306842	117957	188886		25-29	24700	10943	13757		25-29	13613	7818	5794
	30-34	2675964	1332314	1343650		30-34	336408	136537	199871		30-34	17531	8460	9071		30-34	13135	7615	5520
	35-39	2157490	1073151	1084339		35-39	296708	125738	170971		35-39	11626	5794	5832		35-39	13046	7827	5219
	40-44	1688637	842067	846570		40-44	224929	97347	127582		40-44	7268	3576	3692		40-44	11704	6939	4765
	45-49	1259725	633793	625932		45-49	157673	69195	88478		45-49	4205	1998	2207		45-49	9650	5842	3808
	50-54	913982	455784	458198		50-54	101714	44450	57264		50-54	2319	1059	1260		50-54	8906	5279	3627
	55-59	660284	316791	343493		55-59	58410	25238	33173		55-59	1279	587	692		55-59	8125	4581	3544
	60-64	515302	236905	278397		60-64	33831	14450	19381		60-64	813	410	404		60-64	9231	4927	4304
	65-69	393047	176344	216703		65-69	18611	8125	10487		65-69	595	316	278		65-69	10936	5554	5382
	70-74	276487	123368	153119		70-74	10578	4783	5795		70-74	452	216	236		70-74	12471	6115	6356
	75-79	171677	75540	96137		75-79	5450	2539	2911		75-79	126	89	37		75-79	12603	5996	6607
	80+	136627	56932	79695		80+	2286	1111	1176		80+	0	0	0		80+	22625	9884	12741
	Total	43724937	21835689	21889248		Total	1967231	821112	1146119		Total	121320	52887	68433		Total	320038	175835	144204
	2019					2019					2019					2019
	0-4	8076141	4072342	4003799		0-4	31833	16078	15755		0-4	8593	4352	4241		0-4	122732	68402	54330
	5-9	7011756	3527750	3484007		5-9	58573	29515	29058		5-9	0	0	0		5-9	15930	9048	6882
	10-14	6040904	3036187	3004717		10-14	64285	32360	31925		10-14	0	0	0		10-14	9671	5269	4402
	15-19	5098044	2558181	2539862		15-19	69202	27137	42065		15-19	12273	3735	8538		15-19	10823	6350	4473
	20-24	4188071	2094768	2093303		20-24	179185	64335	114849		20-24	25540	9887	15653		20-24	12999	7695	5304
	25-29	3438708	1714975	1723733		25-29	307361	117662	189699		25-29	22445	9938	12507		25-29	13307	7706	5601
	30-34	2777493	1382023	1395470		30-34	348383	140371	208012		30-34	15891	7669	8223		30-34	12714	7407	5307
	35-39	2242652	1114485	1128167		35-39	313695	131859	181836		35-39	10522	5246	5276		35-39	12371	7441	4931
	40-44	1766414	878701	887713		40-44	241915	103874	138040		40-44	6610	3249	3361		40-44	11325	6682	4643
	45-49	1328095	666216	661879		45-49	170711	74272	96439		45-49	3858	1830	2029		45-49	9479	5709	3770
	50-54	970367	485348	485019		50-54	112789	49055	63734		50-54	2137	981	1156		50-54	9069	5380	3688
	55-59	690188	333415	356773		55-59	64809	27883	36926		55-59	1161	538	623		55-59	8268	4687	3581
	60-64	530196	244987	285209		60-64	37623	16003	21619		60-64	727	368	359		60-64	9334	5005	4329
	65-69	407354	182547	224807		65-69	20800	8964	11837		65-69	536	285	251		65-69	11194	5679	5515
	70-74	283770	126265	157506		70-74	11505	5138	6367		70-74	404	192	212		70-74	12649	6188	6461
	75-79	180886	79448	101439		75-79	6066	2794	3272		75-79	115	82	33		75-79	13189	6264	6925
	80+	138910	57893	81017		80+	2546	1217	1329		80+	0	0	0		80+	22853	9982	12871
	Total	45169949	22555531	22614418		Total	2041281	848517	1192764		Total	110814	48351	62463		Total	317908	174895	143014
	2020					2020					2020					2020
	0-4	8255974	4163146	4092828		0-4	32167	16247	15920		0-4	8427	4268	4159		0-4	121636	67952	53684
	5-9	7193066	3619005	3574060		5-9	46732	23549	23183		5-9	0	0	0		5-9	15380	8803	6576
	10-14	6217114	3124816	3092298		10-14	70958	35721	35237		10-14	0	0	0		10-14	9376	5138	4237
	15-19	5271650	2645628	2626022		15-19	68583	27501	41083		15-19	11025	3354	7671		15-19	10849	6385	4464
	20-24	4344062	2172963	2171100		20-24	172871	62099	110772		20-24	23039	8909	14129		20-24	13069	7784	5285
	25-29	3563662	1777279	1786383		25-29	302998	115414	187584		25-29	20259	8962	11297		25-29	13039	7581	5458
	30-34	2885820	1435285	1450536		30-34	357857	143266	214591		30-34	14336	6916	7420		30-34	12399	7220	5179
	35-39	2329764	1156948	1172816		35-39	329492	137447	192046		35-39	9459	4718	4741		35-39	11817	7074	4743
	40-44	1845857	916502	929355		40-44	259173	110562	148611		40-44	5964	2929	3035		40-44	11048	6456	4592
	45-49	1406867	703736	703132		45-49	185375	80098	105277		45-49	3529	1670	1859		45-49	9444	5636	3807
	50-54	1021762	511664	510098		50-54	123262	53363	69898		50-54	1939	892	1047		50-54	9216	5454	3761
	55-59	725193	352677	372516		55-59	72103	30906	41197		55-59	1052	491	560		55-59	8484	4830	3654
	60-64	546919	254162	292756		60-64	41644	17656	23988		60-64	648	330	318		60-64	9479	5107	4372
	65-69	420723	188598	232125		65-69	23155	9874	13281		65-69	479	255	224		65-69	11433	5801	5633
	70-74	292777	129872	162905		70-74	12570	5542	7028		70-74	361	171	190		70-74	12900	6295	6605
	75-79	188658	82690	105968		75-79	6663	3036	3627		75-79	103	73	30		75-79	13674	6481	7193
	80+	142617	59462	83155		80+	2865	1350	1516		80+	0	0	0		80+	23284	10173	13111
	Total	46652486	23294433	23358053		Total	2108468	873630	1234838		Total	100619	43939	56680		Total	316527	174173	142355
	2021					2021					2021					2021
	0-4	8464850	4268606	4196244		0-4	32364	16346	16018		0-4	8436	4272	4164		0-4	125291	69996	55295
	5-9	7373583	3709885	3663698		5-9	36361	18323	18038		5-9	0	0	0		5-9	15555	8918	6637
	10-14	6394127	3213823	3180305		10-14	75596	38060	37537		10-14	0	0	0		10-14	9427	5176	4251
	15-19	5445181	2732989	2712192		15-19	70345	28742	41603		15-19	11400	3468	7932		15-19	11124	6564	4560
	20-24	4507137	2254800	2252337		20-24	168320	60702	107619		20-24	23968	9258	14709		20-24	13399	8014	5385
	25-29	3691271	1840872	1850399		25-29	298075	113114	184961		25-29	21082	9314	11768		25-29	13176	7692	5484
	30-34	2999746	1491536	1508210		30-34	365747	145679	220069		30-34	14936	7202	7734		30-34	12532	7312	5220
	35-39	2418817	1200332	1218485		35-39	344815	142761	202054		35-39	9805	4892	4913		35-39	11889	7137	4752
	40-44	1926624	955200	971424		40-44	276996	117448	159548		40-44	6199	3044	3155		40-44	11269	6581	4688
	45-49	1480580	738241	742339		45-49	200158	85913	114245		45-49	3698	1746	1952		45-49	9725	5788	3937
	50-54	1081844	541922	539922		50-54	134921	58167	76754		50-54	2043	941	1102		50-54	9647	5711	3935
	55-59	765805	374729	391076		55-59	80530	34396	46134		55-59	1103	519	584		55-59	8918	5104	3814
	60-64	565623	264515	301107		60-64	45996	19448	26548		60-64	666	342	325		60-64	9788	5302	4485
	65-69	433466	194645	238822		65-69	25755	10893	14862		65-69	491	262	229		65-69	11782	5985	5797
	70-74	303109	134037	169072		70-74	13823	6014	7809		70-74	373	176	197		70-74	13331	6487	6844
	75-79	195263	85392	109871		75-79	7255	3271	3984		75-79	105	75	30		75-79	14176	6704	7472
	80+	147386	61471	85914		80+	3232	1502	1731		80+	0	0	0		80+	24000	10490	13510
	Total	48194411	24062994	24131417		Total	2180289	900778	1279511		Total	104305	45511	58794		Total	325028	178961	146067
	2022					2022					2022					2022
	0-4	8703628	4389122	4314506		0-4	32333	16331	16002		0-4	8473	4291	4182		0-4	129590	72398	57192
	5-9	7549304	3798380	3750924		5-9	33548	16907	16642		5-9	0	0	0		5-9	15868	9102	6766
	10-14	6575011	3304761	3270250		10-14	71734	36115	35619		10-14	0	0	0		10-14	9518	5234	4284
	15-19	5619679	2820788	2798891		15-19	74107	30747	43359		15-19	11764	3577	8186		15-19	11476	6781	4695
	20-24	4675262	2339300	2335962		20-24	165577	60152	105426		20-24	24904	9611	15293		20-24	13827	8291	5536
	25-29	3823074	1906462	1916612		25-29	293136	110889	182247		25-29	21920	9671	12249		25-29	13580	7958	5623
	30-34	3117825	1549964	1567862		30-34	371412	147256	224156		30-34	15564	7500	8064		30-34	12992	7623	5369
	35-39	2510438	1244887	1265551		35-39	359157	147531	211626		35-39	10164	5072	5092		35-39	12386	7496	4889
	40-44	2008493	994569	1013924		40-44	294887	124204	170683		40-44	6435	3159	3276		40-44	11813	6944	4869
	45-49	1555084	772991	782093		45-49	215696	91943	123753		45-49	3865	1820	2045		45-49	10249	6121	4128
	50-54	1143455	572212	571242		50-54	146805	62965	83840		50-54	2149	990	1159		50-54	10210	6061	4150
	55-59	812109	399526	412583		55-59	89904	38259	51645		55-59	1162	551	611		55-59	9480	5462	4018
	60-64	586821	276274	310547		60-64	50844	21441	29403		60-64	687	355	332		60-64	10174	5550	4624
	65-69	445792	200802	244990		65-69	28586	12010	16576		65-69	502	269	234		65-69	12137	6187	5951
	70-74	314812	138795	176017		70-74	15281	6555	8725		70-74	386	182	204		70-74	13844	6721	7123
	75-79	200696	87564	113132		75-79	7838	3497	4342		75-79	108	77	31		75-79	14589	6886	7703
	80+	153138	63879	89260		80+	3646	1670	1976		80+	0	0	0		80+	24886	10881	14005
	Total	49794622	24860276	24934346		Total	2254491	928472	1326019		Total	108084	47124	60959		Total	336622	185696	150926
	2023					2023					2023					2023
	0-4	8973588	4525325	4448264		0-4	32249	16289	15960		0-4	8522	4316	4206		0-4	134130	74937	59193
	5-9	7727280	3888041	3839239		5-9	31641	15947	15695		5-9	0	0	0		5-9	16197	9293	6903
	10-14	6753264	3394371	3358893		10-14	65578	33016	32562		10-14	0	0	0		10-14	9598	5286	4312
	15-19	5795044	2908968	2886077		15-19	79755	33532	46223		15-19	12122	3685	8437		15-19	11880	7024	4855
	20-24	4845969	2425141	2420828		20-24	164570	60307	104263		20-24	25844	9965	15879		20-24	14295	8586	5709
	25-29	3960986	1975141	1985845		25-29	288414	108853	179561		25-29	22792	10041	12751		25-29	14050	8251	5799
	30-34	3239059	1610005	1629054		30-34	375311	148227	227084		30-34	16216	7807	8409		30-34	13509	7960	5549
	35-39	2605589	1291142	1314447		35-39	372458	151805	220654		35-39	10543	5261	5283		35-39	12931	7869	5062
	40-44	2091367	1034528	1056839		40-44	312494	130682	181812		40-44	6674	3277	3397		40-44	12387	7318	5069
	45-49	1630375	808121	822254		45-49	231976	98176	133800		45-49	4032	1895	2137		45-49	10796	6463	4332
	50-54	1206358	602379	603979		50-54	159029	67769	91260		50-54	2258	1038	1220		50-54	10789	6410	4380
	55-59	863676	426769	436907		55-59	100127	42474	57653		55-59	1228	586	642		55-59	10107	5855	4252
	60-64	611060	289687	321373		60-64	56213	23638	32576		60-64	712	370	341		60-64	10613	5830	4783
	65-69	458251	207299	250951		65-69	31668	13233	18435		65-69	514	276	238		65-69	12495	6397	6098
	70-74	327204	143917	183287		70-74	16938	7166	9772		70-74	400	188	212		70-74	14397	6976	7421
	75-79	205662	89506	116157		75-79	8444	3724	4720		75-79	110	78	32		75-79	14952	7043	7909
	80+	159442	66492	92950		80+	4096	1850	2245		80+	0	0	0		80+	25892	11321	14571
	Total	51454174	25686831	25767343		Total	2330962	956688	1374274		Total	111966	48783	63183		Total	349019	192821	156197
	2024					2024					2024					2024
	0-4	9276449	4678073	4598377		0-4	32238	16283	15954		0-4	8587	4349	4238		0-4	138834	77571	61263
	5-9	7903935	3977066	3926869		5-9	32296	16277	16019		5-9	0	0	0		5-9	16547	9496	7051
	10-14	6933652	3485060	3448592		10-14	54912	27646	27266		10-14	0	0	0		10-14	9663	5331	4332
	15-19	5970357	2997061	2973296		15-19	87329	37170	50159		15-19	12477	3792	8685		15-19	12311	7283	5028
	20-24	5017545	2511329	2506215		20-24	165526	61149	104377		20-24	26775	10316	16459		20-24	14786	8890	5896
	25-29	4106359	2047690	2058669		25-29	284682	107412	177270		25-29	23701	10426	13274		25-29	14545	8555	5990
	30-34	3361543	1670712	1690831		30-34	377093	148441	228652		30-34	16886	8120	8766		30-34	14008	8277	5731
	35-39	2705815	1339939	1365877		35-39	384830	155722	229108		35-39	10950	5462	5488		35-39	13468	8221	5246
	40-44	2175266	1075033	1100233		40-44	329577	136773	192805		40-44	6919	3398	3521		40-44	12938	7666	5272
	45-49	1706516	843799	862717		45-49	248904	104598	144306		45-49	4199	1971	2228		45-49	11327	6789	4539
	50-54	1272721	633663	639058		50-54	172026	72785	99241		50-54	2372	1088	1284		50-54	11387	6760	4627
	55-59	917440	454712	462728		55-59	110809	46849	63960		55-59	1296	621	675		55-59	10756	6255	4501
	60-64	638999	305050	333950		60-64	62181	26064	36118		60-64	740	388	352		60-64	11113	6145	4967
	65-69	471635	214451	257184		65-69	35017	14568	20449		65-69	526	284	242		65-69	12875	6625	6250
	70-74	339216	149025	190191		70-74	18764	7838	10926		70-74	412	194	218		70-74	14943	7233	7710
	75-79	211251	91673	119578		75-79	9130	3975	5155		75-79	113	80	33		75-79	15347	7211	8136
	80+	165696	69053	96643		80+	4561	2033	2528		80+	0	0	0		80+	26928	11769	15159
	Total	53174396	26543388	26631007		Total	2409875	985584	1424291		Total	115952	50488	65464		Total	361775	200075	161699
	2025					2025					2025					2025
	0-4	9614272	4848432	4765840		0-4	32405	16368	16037		0-4	8673	4393	4281		0-4	143720	80305	63414
	5-9	8080639	4066104	4014535		5-9	32675	16469	16206		5-9	0	0	0		5-9	16897	9699	7198
	10-14	7114481	3575988	3538493		10-14	44100	22203	21897		10-14	0	0	0		10-14	9754	5389	4365
	15-19	6145155	3084837	3060317		15-19	94745	40670	54075		15-19	12829	3898	8932		15-19	12729	7531	5197
	20-24	5188984	2597433	2591551		20-24	168378	62694	105684		20-24	27691	10661	17030		20-24	15292	9202	6091
	25-29	4260092	2124456	2135636		25-29	283187	107048	176139		25-29	24644	10826	13818		25-29	15076	8878	6198
	30-34	3484554	1731742	1752812		30-34	376465	147745	228720		30-34	17569	8438	9131		30-34	14477	8570	5908
	35-39	2811924	1391728	1420196		35-39	396178	159311	236867		35-39	11388	5677	5711		35-39	14002	8561	5441
	40-44	2260128	1116005	1144123		40-44	345966	142410	203556		40-44	7168	3521	3647		40-44	13465	7989	5476
	45-49	1783591	880136	903456		45-49	266306	111145	155161		45-49	4367	2047	2319		45-49	11847	7102	4745
	50-54	1348529	669421	679107		50-54	186669	78429	108240		50-54	2500	1144	1356		50-54	12070	7155	4915
	55-59	966177	479400	486777		55-59	120949	50910	70039		55-59	1355	651	704		55-59	11345	6609	4736
	60-64	671505	322729	348776		60-64	69025	28832	40194		60-64	773	408	365		60-64	11688	6504	5184
	65-69	486514	222491	264023		65-69	38602	15997	22605		65-69	539	293	247		65-69	13295	6878	6417
	70-74	350303	153941	196362		70-74	20743	8572	12171		70-74	423	199	224		70-74	15454	7482	7972
	75-79	218050	94320	123730		75-79	9939	4267	5672		75-79	116	82	34		75-79	15823	7414	8409
	80+	171603	71434	100169		80+	5032	2214	2818		80+	0	0	0		80+	27926	12193	15732
	Total	54956501	27430597	27525904		Total	2491366	1015283	1476083		Total	120036	52238	67798		Total	374862	207463	167399
	2026					2026					2026					2026
	0-4	9960332	5022944	4937388		0-4	32773	16554	16219		0-4	8780	4447	4334		0-4	148716	83102	65614
	5-9	8285317	4169206	4116111		5-9	32840	16552	16288		5-9	0	0	0		5-9	17317	9941	7377
	10-14	7294254	3666406	3627847		10-14	34465	17352	17113		10-14	0	0	0		10-14	9880	5465	4415
	15-19	6320770	3173015	3147755		15-19	100167	43184	56982		15-19	13185	4004	9181		15-19	13103	7752	5351
	20-24	5360186	2683365	2676821		20-24	173339	64987	108351		20-24	28590	11001	17590		20-24	15819	9523	6296
	25-29	4420639	2204730	2215909		25-29	283391	107490	175900		25-29	25616	11239	14377		25-29	15631	9215	6417
	30-34	3609889	1793894	1815995		30-34	375067	146875	228192		30-34	18268	8761	9507		30-34	14943	8855	6088
	35-39	2923239	1446279	1476960		35-39	405840	162334	243507		35-39	11857	5907	5950		35-39	14535	8893	5642
	40-44	2346547	1157674	1188873		40-44	361590	147596	213993		40-44	7426	3647	3778		40-44	13978	8296	5683
	45-49	1861703	917178	944525		45-49	284014	117726	166288		45-49	4536	2125	2411		45-49	12359	7407	4952
	50-54	1419319	702189	717130		50-54	201208	83919	117290		50-54	2619	1195	1424		50-54	12692	7507	5185
	55-59	1023136	507769	515367		55-59	132192	55396	76796		55-59	1427	686	741		55-59	12012	7002	5009
	60-64	709177	342939	366237		60-64	76890	31999	44892		60-64	811	431	380		60-64	12351	6913	5439
	65-69	503140	231556	271584		65-69	42468	17538	24930		65-69	555	303	252		65-69	13761	7161	6600
	70-74	360847	158845	202003		70-74	22903	9381	13522		70-74	433	205	229		70-74	15941	7729	8212
	75-79	225826	97366	128460		75-79	10880	4602	6278		75-79	120	85	35		75-79	16371	7649	8722
	80+	177332	73711	103621		80+	5518	2397	3121		80+	0	0	0		80+	28882	12595	16287
	Total	56801650	28349066	28452585		Total	2575543	1045882	1529661		Total	124222	54034	70188		Total	388292	215005	173287
	2027					2027					2027					2027
	0-4	10314190	5201389	5112802		0-4	33284	16812	16472		0-4	8895	4505	4390		0-4	153884	85990	67893
	5-9	8519274	4287018	4232255		5-9	32805	16535	16270		5-9	0	0	0		5-9	17810	10224	7586
	10-14	7468857	3754254	3714603		10-14	31912	16067	15845		10-14	0	0	0		10-14	10075	5574	4500
	15-19	6500657	3263350	3237308		15-19	97595	41695	55899		15-19	13550	4112	9438		15-19	13340	7888	5452
	20-24	5532235	2769675	2762560		20-24	180115	67961	112154		20-24	29481	11337	18144		20-24	16366	9855	6511
	25-29	4586100	2287596	2298504		25-29	285390	108774	176616		25-29	26606	11660	14946		25-29	16200	9558	6642
	30-34	3739321	1858025	1881296		30-34	373730	146138	227592		30-34	18989	9093	9896		30-34	15415	9139	6277
	35-39	3038700	1503045	1535655		35-39	413529	164683	248846		35-39	12353	6149	6205		35-39	15056	9211	5845
	40-44	2435562	1200590	1234972		40-44	376401	152384	224017		40-44	7696	3780	3916		40-44	14481	8588	5894
	45-49	1940929	954929	985999		45-49	301844	124249	177595		45-49	4707	2205	2503		45-49	12863	7703	5160
	50-54	1490906	735232	755674		50-54	216508	89654	126854		50-54	2737	1246	1491		50-54	13313	7855	5458
	55-59	1081603	536207	545396		55-59	143696	59908	83787		55-59	1501	721	780		55-59	12681	7388	5293
	60-64	752154	365682	386472		60-64	85667	35524	50143		60-64	855	457	398		60-64	13103	7370	5733
	65-69	522004	241868	280136		65-69	46790	19265	27525		65-69	572	315	258		65-69	14285	7480	6805
	70-74	371066	163855	207211		70-74	25255	10272	14982		70-74	443	210	233		70-74	16406	7977	8430
	75-79	234601	100835	133765		75-79	11976	4990	6986		75-79	124	87	37		75-79	16998	7919	9079
	80+	182909	75901	107008		80+	6024	2583	3440		80+	0	0	0		80+	29812	12980	16832
	Total	58711067	29299451	29411617		Total	2662520	1077496	1585023		Total	128510	55876	72634		Total	402089	222698	179391
	2028					2028					2028					2028
	0-4	10675265	5383472	5291793		0-4	33776	17060	16715		0-4	9018	4567	4451		0-4	159142	88930	70212
	5-9	8784016	4420290	4363726		5-9	32803	16534	16269		5-9	0	0	0		5-9	18366	10544	7822
	10-14	7645633	3843225	3802408		10-14	30187	15199	14988		10-14	0	0	0		10-14	10284	5692	4592
	15-19	6678076	3352467	3325609		15-19	92917	39171	53747		15-19	13926	4223	9704		15-19	13561	8014	5547
	20-24	5705035	2856302	2848732		20-24	188620	71633	116987		20-24	30381	11677	18704		20-24	16936	10199	6737
	25-29	4754078	2371771	2382307		25-29	289094	110755	178339		25-29	27613	12089	15523		25-29	16776	9904	6872
	30-34	3874796	1925229	1949566		30-34	372802	145697	227105		30-34	19752	9444	10309		30-34	15905	9430	6476
	35-39	3157342	1561479	1595864		35-39	419683	166574	253109		35-39	12877	6402	6475		35-39	15579	9525	6054
	40-44	2528146	1245278	1282868		40-44	390398	156841	233557		40-44	7987	3922	4066		40-44	14991	8879	6111
	45-49	2021220	993337	1027883		45-49	319506	130598	188908		45-49	4885	2288	2597		45-49	13365	7995	5370
	50-54	1563309	768694	794616		50-54	232580	95638	136943		50-54	2857	1297	1559		50-54	13937	8203	5734
	55-59	1141362	564572	576790		55-59	155576	64463	91112		55-59	1578	757	821		55-59	13354	7766	5588
	60-64	800038	390681	409357		60-64	95270	39392	55878		60-64	904	486	418		60-64	13939	7872	6067
	65-69	543599	253648	289951		65-69	51600	21185	30415		65-69	593	328	265		65-69	14880	7841	7039
	70-74	381422	169159	212262		70-74	27819	11255	16564		70-74	453	216	237		70-74	16872	8236	8636
	75-79	243844	104555	139289		75-79	13221	5429	7793		75-79	128	90	38		75-79	17671	8213	9458
	80+	188574	78098	110476		80+	6565	2779	3786		80+	0	0	0		80+	30739	13360	17379
	Total	60685754	30282257	30403497		Total	2752417	1110203	1642214		Total	132951	57785	75166		Total	416299	230604	185695
	2029					2029					2029					2029
	0-4	11043021	5568924	5474097		0-4	34255	17302	16952		0-4	9161	4639	4521		0-4	164503	91926	72577
	5-9	9081230	4569863	4511367		5-9	32884	16575	16309		5-9	0	0	0		5-9	18987	10901	8085
	10-14	7820972	3931501	3889471		10-14	30878	15547	15330		10-14	0	0	0		10-14	10514	5819	4694
	15-19	6857896	3442834	3415063		15-19	84124	34602	49522		15-19	14322	4339	9983		15-19	13719	8102	5617
	20-24	5877654	2942771	2934883		20-24	198879	76065	122814		20-24	31269	12012	19257		20-24	17530	10557	6973
	25-29	4922874	2456280	2466594		25-29	294662	113392	181271		25-29	28610	12515	16095		25-29	17359	10251	7108
	30-34	4017611	1996240	2021371		30-34	373024	145926	227098		30-34	20548	9810	10739		30-34	16425	9739	6687
	35-39	3277307	1620648	1656659		35-39	423934	167839	256094		35-39	13414	6661	6753		35-39	16097	9833	6264
	40-44	2625774	1292522	1333251		40-44	403678	161078	242600		40-44	8300	4073	4226		40-44	15520	9181	6339
	45-49	2102586	1032346	1070239		45-49	336759	136654	200106		45-49	5066	2373	2693		45-49	13868	8286	5582
	50-54	1636577	802722	833855		50-54	249325	101846	147479		50-54	2977	1350	1627		50-54	14566	8555	6011
	55-59	1204438	594011	610428		55-59	168233	69243	98990		55-59	1658	793	865		55-59	14062	8157	5905
	60-64	849952	416313	433639		60-64	105322	43419	61903		60-64	955	515	440		60-64	14817	8392	6424
	65-69	568512	267153	301359		65-69	56965	23317	33647		65-69	617	344	273		65-69	15564	8254	7310
	70-74	392561	175008	217553		70-74	30612	12333	18279		70-74	464	222	242		70-74	17371	8520	8850
	75-79	252759	108250	144508		75-79	14588	5912	8676		75-79	132	93	39		75-79	18332	8509	9823
	80+	194665	80434	114230		80+	7164	2992	4172		80+	0	0	0		80+	31715	13756	17959
	Total	62726386	31297820	31428566		Total	2845286	1144043	1701242		Total	137492	59739	77752		Total	430949	238739	192210
	2030					2030					2030					2030
	0-4	11416937	5757482	5659456		0-4	34744	17549	17194		0-4	9323	4722	4602		0-4	169930	94960	74970
	5-9	9412979	4736805	4676174		5-9	33137	16703	16434		5-9	0	0	0		5-9	19667	11293	8374
	10-14	7996346	4019784	3976562		10-14	31282	15751	15530		10-14	0	0	0		10-14	10744	5947	4797
	15-19	7038197	3533478	3504719		15-19	75301	30029	45272		15-19	14735	4462	10273		15-19	13886	8196	5690
	20-24	6049793	3028950	3020844		20-24	209018	80384	128633		20-24	32160	12347	19812		20-24	18118	10910	7208
	25-29	5091490	2540687	2550803		25-29	302000	116681	185318		25-29	29600	12938	16661		25-29	17947	10600	7348
	30-34	4168589	2071359	2097231		30-34	375558	147259	228298		30-34	21380	10192	11188		30-34	16990	10074	6916
	35-39	3397899	1680219	1717680		35-39	426004	168328	257676		35-39	13965	6925	7040		35-39	16606	10135	6471
	40-44	2729203	1342733	1386470		40-44	416137	165101	251036		40-44	8638	4237	4401		40-44	16079	9499	6580
	45-49	2184943	1071861	1113081		45-49	353421	142337	211084		45-49	5253	2460	2793		45-49	14376	8579	5797
	50-54	1710779	837413	873366		50-54	266567	108208	158359		50-54	3098	1403	1695		50-54	15203	8914	6289
	55-59	1276430	627632	648798		55-59	182497	74629	107868		55-59	1749	835	914		55-59	14892	8617	6276
	60-64	895139	438917	456222		60-64	114868	47165	67704		60-64	1000	541	459		60-64	15630	8864	6766
	65-69	597508	282699	314809		65-69	63126	25757	37370		65-69	645	362	283		65-69	16359	8730	7629
	70-74	404945	181587	223358		70-74	33611	13494	20117		70-74	476	229	246		70-74	17925	8840	9085
	75-79	260955	111799	149156		75-79	16063	6438	9625		75-79	135	96	40		75-79	18948	8796	10153
	80+	201332	82973	118359		80+	7841	3228	4613		80+	0	0	0		80+	32776	14182	18593
	Total	64833465	32346379	32487086		Total	2941174	1179042	1762132		Total	142155	61748	80407		Total	446076	247134	198941
	2031					2031					2031					2031
	0-4	11796461	5948867	5847595		0-4	35276	17818	17458		0-4	9503	4813	4690		0-4	175419	98028	77391
	5-9	9752794	4907806	4844988		5-9	33557	16914	16642		5-9	0	0	0		5-9	20366	11695	8671
	10-14	8199423	4121977	4077446		10-14	31457	15840	15617		10-14	0	0	0		10-14	11014	6097	4917
	15-19	7217382	3623587	3593795		15-19	67616	26026	41591		15-19	15151	4587	10565		15-19	14073	8304	5770
	20-24	6222911	3115628	3107283		20-24	217406	83848	133558		20-24	33061	12685	20375		20-24	18677	11245	7432
	25-29	5259803	2624894	2634909		25-29	311287	120654	190632		25-29	30573	13355	17219		25-29	18545	10953	7593
	30-34	4326248	2149909	2176338		30-34	379883	149441	230442		30-34	22237	10587	11650		30-34	17589	10431	7158
	35-39	3520788	1740912	1779876		35-39	427411	168698	258713		35-39	14531	7194	7336		35-39	17128	10445	6684
	40-44	2837776	1395680	1442096		40-44	427135	168676	258459		40-44	9000	4411	4590		40-44	16661	9832	6828
	45-49	2268853	1112089	1156764		45-49	369413	147636	221776		45-49	5445	2550	2895		45-49	14894	8877	6017
	50-54	1786003	872802	913200		50-54	284138	114632	169506		50-54	3220	1457	1763		50-54	15849	9279	6569
	55-59	1343715	658471	685244		55-59	196663	79878	116786		55-59	1833	873	961		55-59	15656	9033	6624
	60-64	948094	464972	483122		60-64	125506	51327	74179		60-64	1054	571	483		60-64	16546	9388	7159
	65-69	631121	300472	330650		65-69	70215	28552	41663		65-69	678	383	295		65-69	17280	9275	8005
	70-74	418795	189013	229782		70-74	36855	14754	22101		70-74	490	238	252		70-74	18544	9199	9344
	75-79	268746	115344	153403		75-79	17672	7019	10653		75-79	138	98	40		75-79	19535	9081	10454
	80+	208465	85684	122781		80+	8601	3489	5112		80+	0	0	0		80+	33920	14641	19280
	Total	67007377	33428107	33579270		Total	3040089	1215201	1824888		Total	146914	63800	83114		Total	461696	255802	205895
	2032					2032					2032					2032
	0-4	12181162	6142862	6038300		0-4	35893	18130	17763		0-4	9682	4904	4779		0-4	180979	101136	79842
	5-9	10100241	5082647	5017594		5-9	34092	17184	16908		5-9	0	0	0		5-9	21083	12107	8976
	10-14	8431536	4238741	4192795		10-14	31435	15829	15606		10-14	0	0	0		10-14	11322	6269	5053
	15-19	7390861	3710796	3680065		15-19	66224	25148	41076		15-19	15527	4697	10830		15-19	14359	8471	5888
	20-24	6400906	3204833	3196073		20-24	218719	83812	134907		20-24	34014	13041	20973		20-24	19124	11513	7611
	25-29	5428893	2709445	2719448		25-29	322280	125257	197024		25-29	31540	13768	17772		25-29	19155	11311	7844
	30-34	4488709	2230984	2257725		30-34	386034	152472	233562		30-34	23109	10989	12120		30-34	18213	10803	7410
	35-39	3647672	1803534	1844137		35-39	428952	169232	259719		35-39	15114	7471	7643		35-39	17676	10768	6908
	40-44	2950445	1450815	1499630		40-44	436362	171675	264688		40-44	9384	4594	4790		40-44	17259	10176	7083
	45-49	2355305	1153541	1201764		45-49	384682	152586	232096		45-49	5648	2644	3003		45-49	15428	9184	6244
	50-54	1862312	908884	953428		50-54	301854	121019	180835		50-54	3344	1513	1832		50-54	16504	9651	6852
	55-59	1411759	689571	722189		55-59	211556	85358	126198		55-59	1917	910	1007		55-59	16430	9454	6977
	60-64	1002510	491118	511392		60-64	136419	55529	80890		60-64	1110	600	509		60-64	17476	9908	7568
	65-69	669480	320472	349008		65-69	78140	31670	46470		65-69	715	406	309		65-69	18328	9888	8440
	70-74	434525	197469	237056		70-74	40491	16169	24322		70-74	505	247	258		70-74	19242	9607	9635
	75-79	276323	118980	157343		75-79	19424	7660	11764		75-79	142	101	41		75-79	20098	9370	10729
	80+	216058	88579	127480		80+	9459	3780	5679		80+	0	0	0		80+	35141	15130	20011
	Total	69248697	34543270	34705427		Total	3142015	1252509	1889506		Total	151751	65885	85865		Total	477818	264747	213071
	2033					2033					2033					2033
	0-4	12570504	6339197	6231306		0-4	36549	18461	18088		0-4	9860	4994	4867		0-4	186601	104279	82322
	5-9	10454769	5261051	5193718		5-9	34605	17443	17163		5-9	0	0	0		5-9	21815	12528	9287
	10-14	8694201	4370832	4323369		10-14	31449	15836	15613		10-14	0	0	0		10-14	11668	6461	5207
	15-19	7566432	3799083	3767349		15-19	65614	24655	40959		15-19	15909	4810	11099		15-19	14663	8650	6013
	20-24	6576613	3292928	3283685		20-24	218164	82871	135294		20-24	34976	13400	21577		20-24	19536	11759	7776
	25-29	5598646	2794266	2804380		25-29	334873	130490	204382		25-29	32502	14179	18323		25-29	19780	11678	8102
	30-34	4653620	2313331	2340289		30-34	393854	156187	237667		30-34	23985	11393	12591		30-34	18853	11185	7668
	35-39	3780459	1869148	1911312		35-39	430995	170097	260898		35-39	15724	7760	7964		35-39	18255	11111	7144
	40-44	3066224	1507579	1558645		40-44	444175	174263	269912		40-44	9783	4783	5000		40-44	17875	10531	7344
	45-49	2445230	1196712	1248518		45-49	399222	157241	241981		45-49	5862	2744	3119		45-49	15985	9505	6480
	50-54	1939657	945600	994056		50-54	319428	127251	192177		50-54	3471	1570	1901		50-54	17167	10030	7138
	55-59	1480578	721062	759516		55-59	227183	91069	136114		55-59	2001	948	1053		55-59	17214	9881	7333
	60-64	1058186	517227	540960		60-64	147705	59781	87924		60-64	1166	630	536		60-64	18415	10422	7993
	65-69	712214	342447	369766		65-69	86820	35094	51726		65-69	756	432	324		65-69	19498	10564	8934
	70-74	452548	207135	245413		70-74	44547	17748	26799		70-74	523	258	266		70-74	20039	10071	9968
	75-79	284032	122846	161186		75-79	21337	8367	12969		75-79	145	104	42		75-79	20664	9673	10991
	80+	223883	91589	132293		80+	10413	4101	6312		80+	0	0	0		80+	36416	15645	20772
	Total	71557795	35692035	35865761		Total	3246931	1290955	1955977		Total	156665	68004	88661		Total	494444	273972	220471
	2034					2034					2034					2034
	0-4	12964053	6537654	6426399		0-4	37249	18815	18434		0-4	10044	5087	4958		0-4	192277	107452	84825
	5-9	10815856	5442756	5373100		5-9	35105	17694	17410		5-9	0	0	0		5-9	22562	12957	9605
	10-14	8989108	4519096	4470012		10-14	31544	15885	15660		10-14	0	0	0		10-14	12054	6675	5379
	15-19	7740370	3886553	3853817		15-19	67137	25219	41918		15-19	16277	4917	11360		15-19	15001	8849	6151
	20-24	6755016	3382449	3372567		20-24	214047	80177	133869		20-24	35979	13774	22205		20-24	19893	11974	7919
	25-29	5768132	2878881	2889251		25-29	349051	136396	212655		25-29	33453	14586	18868		25-29	20417	12051	8366
	30-34	4819298	2395993	2423305		30-34	403436	160518	242919		30-34	24855	11796	13059		30-34	19504	11571	7933
	35-39	3920401	1938448	1981953		35-39	434257	171644	262614		35-39	16362	8063	8299		35-39	18873	11480	7393
	40-44	3183312	1565071	1618242		40-44	450203	176275	273928		40-44	10194	4977	5217		40-44	18494	10888	7607
	45-49	2540045	1242347	1297698		45-49	413129	161703	251426		45-49	6094	2850	3244		45-49	16577	9847	6730
	50-54	2018040	982898	1035143		50-54	336631	133214	203416		50-54	3601	1628	1973		50-54	17839	10413	7426
	55-59	1550216	753085	797130		55-59	243448	96989	146459		55-59	2086	986	1099		55-59	18007	10315	7692
	60-64	1116949	544318	572631		60-64	159727	64240	95487		60-64	1225	660	565		60-64	19408	10957	8451
	65-69	756713	364948	391765		65-69	95905	38658	57247		65-69	799	458	341		65-69	20729	11265	9464
	70-74	473352	218221	255131		70-74	49080	19506	29574		70-74	545	270	274		70-74	20957	10603	10353
	75-79	292334	127113	165221		75-79	23420	9144	14276		75-79	149	107	43		75-79	21270	10006	11264
	80+	231631	94621	137010		80+	11459	4453	7006		80+	0	0	0		80+	37700	16170	21531
	Total	73934826	36874451	37060374		Total	3354827	1330529	2024298		Total	161664	70160	91505		Total	511561	283473	228088
	2035					2035					2035					2035
	0-4	13361459	6738055	6623404		0-4	37963	19175	18788		0-4	10236	5184	5052		0-4	198002	110652	87350
	5-9	11183009	5627512	5555497		5-9	35624	17956	17668		5-9	0	0	0		5-9	23321	13393	9928
	10-14	9318310	4684595	4633714		10-14	31804	16015	15789		10-14	0	0	0		10-14	12488	6915	5572
	15-19	7914355	3974038	3940318		15-19	68397	25649	42748		15-19	16649	5026	11623		15-19	15334	9046	6288
	20-24	6933881	3472233	3461647		20-24	209983	77511	132472		20-24	36995	14153	22842		20-24	20253	12190	8063
	25-29	5937180	2963233	2973947		25-29	363136	142206	220930		25-29	34406	14991	19414		25-29	21052	12422	8629
	30-34	4984758	2478536	2506222		30-34	414660	165447	249214		30-34	25716	12194	13522		30-34	20163	11961	8202
	35-39	4068259	2011705	2056554		35-39	439821	174268	265553		35-39	17027	8378	8649		35-39	19543	11881	7662
	40-44	3301055	1622979	1678076		40-44	454192	177574	276618		40-44	10616	5175	5441		40-44	19109	11242	7867
	45-49	2640482	1290840	1349642		45-49	426309	165980	260330		45-49	6344	2965	3379		45-49	17207	10211	6996
	50-54	2097379	1020680	1076698		50-54	353279	138828	214450		50-54	3734	1688	2046		50-54	18519	10801	7718
	55-59	1620739	785731	835008		55-59	260191	103054	157137		55-59	2171	1026	1145		55-59	18811	10758	8053
	60-64	1183856	575168	608689		60-64	173250	69253	103997		60-64	1293	695	598		60-64	20577	11587	8989
	65-69	796882	384715	412168		65-69	104521	41967	62554		65-69	838	481	357		65-69	21870	11899	9971
	70-74	497571	230981	266590		70-74	54290	21517	32773		70-74	570	285	285		70-74	22023	11216	10807
	75-79	301560	131912	169648		75-79	25659	9982	15677		75-79	154	110	44		75-79	21945	10382	11563
	80+	239185	97647	141538		80+	12598	4836	7762		80+	0	0	0		80+	38961	16695	22266
	Total	76379919	38090561	38289359		Total	3465677	1371219	2094459		Total	166747	72352	94396		Total	529177	293253	235924
	2036					2036					2036					2036
	0-4	13762989	6940536	6822452		0-4	38692	19544	19148		0-4	10437	5286	5152		0-4	203793	113889	89904
	5-9	11555676	5815044	5740632		5-9	36187	18240	17947		5-9	0	0	0		5-9	24091	13836	10255
	10-14	9655507	4854114	4801392		10-14	32222	16226	15996		10-14	0	0	0		10-14	12933	7162	5771
	15-19	8115868	4075335	4040534		15-19	69474	25980	43494		15-19	17048	5141	11907		15-19	15706	9265	6441
	20-24	7111544	3561429	3550115		20-24	206937	75347	131590		20-24	37997	14529	23468		20-24	20628	12415	8213
	25-29	6107326	3048158	3059168		25-29	375711	147284	228427		25-29	35371	15403	19968		25-29	21674	12786	8888
	30-34	5149866	2560858	2589008		30-34	427683	170995	256687		30-34	26563	12587	13976		30-34	20832	12355	8476
	35-39	4222616	2088280	2134336		35-39	447194	177734	269460		35-39	17712	8704	9008		35-39	20250	12305	7945
	40-44	3421020	1681966	1739054		40-44	457561	178760	278801		40-44	11048	5377	5670		40-44	19738	11605	8133
	45-49	2745924	1341982	1403941		45-49	438160	169856	268304		45-49	6612	3087	3524		45-49	17870	10596	7274
	50-54	2178212	1059145	1119067		50-54	369302	144081	225220		50-54	3872	1750	2121		50-54	19211	11195	8016
	55-59	1692233	819035	873198		55-59	277252	109180	168072		55-59	2257	1065	1192		55-59	19627	11210	8416
	60-64	1246469	603502	642967		60-64	186681	74136	112545		60-64	1355	727	628		60-64	21651	12157	9494
	65-69	844161	407604	436556		65-69	114167	45664	68503		65-69	883	507	376		65-69	23162	12608	10554
	70-74	525649	245563	280086		70-74	60286	23822	36464		70-74	598	301	297		70-74	23259	11917	11342
	75-79	311885	137333	174552		75-79	28085	10893	17192		75-79	159	114	45		75-79	22698	10804	11894
	80+	246734	100755	145979		80+	13852	5260	8591		80+	0	0	0		80+	40210	17230	22980
	Total	78893677	39340639	39553038		Total	3579444	1413002	2166442		Total	171913	74580	97333		Total	547335	303337	243998
	2037					2037					2037					2037
	0-4	14169362	7145461	7023901		0-4	39444	19924	19521		0-4	10649	5393	5256		0-4	209682	117180	92502
	5-9	11933433	6005136	5928297		5-9	36832	18565	18267		5-9	0	0	0		5-9	24871	14284	10587
	10-14	10000271	5027437	4972834		10-14	32744	16488	16255		10-14	0	0	0		10-14	13390	7416	5974
	15-19	8346230	4191099	4155131		15-19	70451	26243	44208		15-19	17500	5271	12229		15-19	16122	9509	6613
	20-24	7283077	3647469	3635608		20-24	209300	75839	133461		20-24	38954	14887	24068		20-24	21081	12687	8394
	25-29	6282788	3135874	3146914		25-29	382195	149379	232816		25-29	36431	15854	20577		25-29	22248	13119	9129
	30-34	5315684	2643490	2672194		30-34	442323	177133	265189		30-34	27424	12988	14435		30-34	21514	12757	8758
	35-39	4381638	2167289	2214348		35-39	456384	182033	274351		35-39	18421	9042	9378		35-39	20986	12748	8238
	40-44	3544847	1742807	1802040		40-44	461092	180113	280979		40-44	11501	5589	5912		40-44	20395	11984	8412
	45-49	2855355	1395247	1460108		45-49	448383	173212	275170		45-49	6899	3219	3681		45-49	18559	10996	7562
	50-54	2261493	1098780	1162713		50-54	384659	149009	235650		50-54	4019	1817	2202		50-54	19924	11602	8323
	55-59	1764759	852993	911766		55-59	294462	115276	179186		55-59	2346	1107	1239		55-59	20454	11671	8783
	60-64	1309784	632072	677713		60-64	200785	79227	121558		60-64	1418	759	659		60-64	22739	12733	10006
	65-69	892809	430601	462208		65-69	124086	49406	74680		65-69	930	534	396		65-69	24477	13314	11163
	70-74	557697	261971	295726		70-74	67000	26397	40603		70-74	632	320	312		70-74	24669	12707	11962
	75-79	323630	143513	180116		75-79	30813	11922	18892		75-79	165	119	46		75-79	23551	11285	12266
	80+	254427	104019	150408		80+	15232	5731	9501		80+	0	0	0		80+	41475	17787	23688
	Total	81477283	40625257	40852025		Total	3696185	1455897	2240288		Total	177290	76900	100390		Total	566137	313776	252361
	2038					2038					2038					2038
	0-4	14581497	7353292	7228205		0-4	40228	20319	19908		0-4	10869	5505	5365		0-4	215680	120533	95147
	5-9	12315747	6197522	6118225		5-9	37517	18910	18607		5-9	0	0	0		5-9	25661	14738	10923
	10-14	10352057	5204290	5147767		10-14	33242	16739	16503		10-14	0	0	0		10-14	13856	7674	6182
	15-19	8606921	4322064	4284858		15-19	71608	26565	45044		15-19	18020	5421	12599		15-19	16595	9786	6809
	20-24	7456610	3734530	3722080		20-24	212453	76704	135749		20-24	39939	15257	24683		20-24	21552	12970	8582
	25-29	6456067	3222545	3233522		25-29	386964	150657	236308		25-29	37510	16316	21193		25-29	22800	13439	9361
	30-34	5482096	2726356	2755741		30-34	458485	183866	274619		30-34	28295	13396	14899		30-34	22210	13165	9045
	35-39	4543029	2247522	2295506		35-39	467214	187002	280212		35-39	19144	9389	9755		35-39	21737	13201	8536
	40-44	3674413	1806538	1867875		40-44	465191	181813	283378		40-44	11982	5815	6167		40-44	21087	12383	8704
	45-49	2967791	1450078	1517713		45-49	457281	176191	281091		45-49	7203	3357	3847		45-49	19271	11410	7861
	50-54	2348115	1140057	1208058		50-54	399350	153664	245686		50-54	4178	1888	2290		50-54	20666	12024	8642
	55-59	1838272	887552	950720		55-59	311554	121234	190320		55-59	2438	1151	1288		55-59	21291	12138	9153
	60-64	1373817	660999	712818		60-64	215572	84527	131045		60-64	1482	792	690		60-64	23839	13315	10524
	65-69	942650	453595	489055		65-69	134359	53201	81159		65-69	979	561	417		65-69	25808	14012	11796
	70-74	593384	279985	313400		70-74	74359	29226	45133		70-74	670	341	328		70-74	26244	13578	12666
	75-79	337102	150585	186517		75-79	33864	13072	20792		75-79	172	125	48		75-79	24525	11833	12693
	80+	262351	107482	154869		80+	16749	6251	10498		80+	0	0	0		80+	42774	18376	24399
	Total	84131918	41944991	42186927		Total	3815991	1499939	2316052		Total	182881	79312	103568		Total	585596	324574	261022
	2039					2039					2039					2039
	0-4	15000615	7564645	7435970		0-4	41044	20732	20312		0-4	11096	5620	5477		0-4	221799	123953	97846
	5-9	12702197	6391989	6310208		5-9	38246	19277	18968		5-9	0	0	0		5-9	26459	15197	11262
	10-14	10710351	5384415	5325937		10-14	33724	16982	16742		10-14	0	0	0		10-14	14331	7937	6394
	15-19	8899588	4469049	4430539		15-19	73067	26990	46077		15-19	18628	5598	13030		15-19	17134	10103	7031
	20-24	7628363	3820687	3807676		20-24	217487	78488	139000		20-24	40920	15626	25293		20-24	22050	13269	8781
	25-29	6632176	3310725	3321452		25-29	388651	150433	238218		25-29	38642	16804	21838		25-29	23329	13744	9584
	30-34	5648178	2808981	2839198		30-34	476136	191222	284914		30-34	29170	13806	15363		30-34	22918	13580	9338
	35-39	4705133	2328045	2377088		35-39	479742	192565	287177		35-39	19871	9740	10131		35-39	22499	13659	8840
	40-44	3810920	1873821	1937100		40-44	470556	184196	286360		40-44	12490	6053	6436		40-44	21822	12810	9013
	45-49	3081499	1505617	1575882		45-49	464499	178635	285864		45-49	7519	3500	4019		45-49	19992	11828	8164
	50-54	2439439	1183686	1255754		50-54	413477	158147	255329		50-54	4350	1965	2385		50-54	21449	12471	8978
	55-59	1912777	922663	990114		55-59	328314	126950	201364		55-59	2534	1196	1338		55-59	22138	12612	9527
	60-64	1438609	690413	748196		60-64	230956	90017	140939		60-64	1547	826	721		60-64	24953	13908	11045
	65-69	995244	477447	517797		65-69	145303	57182	88121		65-69	1030	590	440		65-69	27216	14739	12477
	70-74	630472	298383	332089		70-74	82054	32166	49888		70-74	709	362	346		70-74	27901	14480	13421
	75-79	352663	158698	193965		75-79	37281	14356	22925		75-79	181	131	49		75-79	25648	12461	13188
	80+	270599	111185	159414		80+	18403	6821	11583		80+	0	0	0		80+	44122	19003	25119
	Total	86858823	43300445	43558378		Total	3938941	1545159	2393782		Total	188685	81817	106868		Total	605760	335754	270007
	2040					2040					2040					2040
	0-4	15427976	7780156	7647820		0-4	41893	21161	20733		0-4	11330	5738	5592		0-4	228048	127446	100602
	5-9	13092436	6588362	6504074		5-9	38988	19651	19336		5-9	0	0	0		5-9	27265	15660	11605
	10-14	11074667	5567566	5507101		10-14	34226	17235	16991		10-14	0	0	0		10-14	14814	8204	6609
	15-19	9226230	4633081	4593149		15-19	75012	27592	47420		15-19	19351	5814	13537		15-19	17750	10466	7284
	20-24	7800182	3906869	3893313		20-24	222358	80186	142172		20-24	41914	16003	25911		20-24	22545	13566	8979
	25-29	6808668	3399122	3409546		25-29	390414	150246	240168		25-29	39788	17300	22488		25-29	23860	14052	9809
	30-34	5813834	2891354	2922480		30-34	493753	198519	295234		30-34	30051	14222	15830		30-34	23623	13992	9631
	35-39	4866983	2408431	2458552		35-39	493840	198700	295140		35-39	20596	10091	10505		35-39	23266	14120	9146
	40-44	3955078	1944898	2010179		40-44	478205	187629	290576		40-44	13021	6305	6717		40-44	22613	13269	9344
	45-49	3195868	1561577	1634290		45-49	469815	180430	289384		45-49	7845	3647	4198		45-49	20713	12246	8467
	50-54	2536164	1230041	1306122		50-54	426955	162468	264487		50-54	4537	2049	2488		50-54	22281	12947	9334
	55-59	1988190	958233	1029957		55-59	344566	132347	212219		55-59	2632	1243	1389		55-59	22996	13091	9905
	60-64	1504225	720400	783825		60-64	246791	95643	151148		60-64	1613	860	753		60-64	26081	14512	11569
	65-69	1054905	504491	550414		65-69	157585	61642	95943		65-69	1089	622	467		65-69	28868	15591	13277
	70-74	663773	314439	349334		70-74	89331	34886	54445		70-74	743	381	362		70-74	29434	15294	14140
	75-79	370783	168033	202750		75-79	41210	15826	25384		75-79	191	139	52		75-79	26955	13184	13771
	80+	279284	115181	164103		80+	20185	7437	12748		80+	0	0	0		80+	45537	19678	25859
	Total	89659246	44692235	44967011		Total	4065127	1591598	2473529		Total	194702	84414	110288		Total	626648	347319	279329
	2041					2041					2041					2041
	0-4	15865513	8000800	7864714		0-4	42776	21607	21170		0-4	11574	5861	5712		0-4	234474	131038	103436
	5-9	13486722	6786772	6699950		5-9	39745	20033	19712		5-9	0	0	0		5-9	28080	16128	11951
	10-14	11444455	5753469	5690986		10-14	34770	17509	17262		10-14	0	0	0		10-14	15303	8476	6827
	15-19	9560792	4801089	4759703		15-19	77157	28283	48874		15-19	20094	6037	14058		15-19	18384	10839	7545
	20-24	7999256	4006703	3992554		20-24	227513	81949	145563		20-24	43035	16427	26607		20-24	23105	13903	9203
	25-29	6983867	3486876	3496992		25-29	393090	150507	242583		25-29	40926	17795	23130		25-29	24398	14363	10035
	30-34	5980643	2974333	3006310		30-34	510102	205212	304889		30-34	30953	14647	16305		30-34	24318	14398	9920
	35-39	5028444	2488579	2539865		35-39	509658	205430	304228		35-39	21315	10441	10873		35-39	24039	14583	9456
	40-44	4105535	2019171	2086364		40-44	487685	191904	295781		40-44	13572	6566	7006		40-44	23444	13753	9691
	45-49	3312375	1618570	1693805		45-49	474562	182129	292433		45-49	8180	3799	4381		45-49	21450	12673	8777
	50-54	2637701	1278930	1358771		50-54	439219	166432	272787		50-54	4738	2139	2599		50-54	23156	13448	9707
	55-59	2065028	994449	1070579		55-59	360247	137414	222833		55-59	2735	1292	1443		55-59	23869	13578	10291
	60-64	1570742	750993	819749		60-64	262931	101328	161602		60-64	1680	896	784		60-64	27225	15128	12097
	65-69	1110845	529380	581464		65-69	169795	65992	103803		65-69	1144	652	491		65-69	30390	16363	14027
	70-74	703247	333173	370075		70-74	97532	37947	59584		70-74	785	403	382		70-74	31180	16208	14972
	75-79	391794	178698	213096		75-79	45734	17511	28223		75-79	202	148	54		75-79	28469	14012	14458
	80+	288613	119567	169046		80+	22127	8111	14016		80+	0	0	0		80+	47045	20414	26631
	Total	92535573	46121551	46414022		Total	4194641	1639297	2555344		Total	200932	87103	113828		Total	648330	359306	289024
	2042					2042					2042					2042
	0-4	16315645	8227797	8087848		0-4	43700	22073	21627		0-4	11836	5994	5842		0-4	241141	134764	106376
	5-9	13885746	6987566	6898180		5-9	40527	20427	20100		5-9	0	0	0		5-9	28905	16602	12302
	10-14	11819292	5941910	5877382		10-14	35396	17824	17572		10-14	0	0	0		10-14	15800	8751	7049
	15-19	9902847	4972859	4929988		15-19	79441	29033	50408		15-19	20855	6266	14589		15-19	19034	11222	7812
	20-24	8226867	4120816	4106052		20-24	233116	83842	149273		20-24	44301	16907	27394		20-24	23740	14284	9456
	25-29	7152752	3571360	3581392		25-29	400526	153087	247439		25-29	41997	18262	23734		25-29	24964	14692	10272
	30-34	6152975	3060232	3092744		30-34	521137	209337	311800		30-34	31920	15105	16815		30-34	24975	14782	10194
	35-39	5190558	2569008	2621550		35-39	527039	212731	314308		35-39	22031	10792	11239		35-39	24821	15051	9770
	40-44	4260509	2095783	2164725		40-44	498974	196999	301975		40-44	14133	6833	7300		40-44	24306	14257	10049
	45-49	3432605	1677340	1755265		45-49	479496	183998	295499		45-49	8527	3956	4572		45-49	22215	13115	9100
	50-54	2743079	1329853	1413226		50-54	449981	169929	280052		50-54	4950	2234	2717		50-54	24063	13969	10094
	55-59	2144196	1031771	1112425		55-59	375321	142185	233137		55-59	2842	1343	1499		55-59	24767	14079	10688
	60-64	1638220	782190	856030		60-64	279220	106993	172228		60-64	1749	933	816		60-64	28386	15755	12630
	65-69	1167408	554474	612934		65-69	182607	70521	112086		65-69	1199	682	516		65-69	31930	17142	14789
	70-74	743944	352025	391918		70-74	105987	41057	64930		70-74	828	425	403		70-74	32962	17120	15842
	75-79	415774	190692	225082		75-79	50806	19395	31411		75-79	215	157	58		75-79	30198	14944	15254
	80+	298856	124460	174395		80+	24309	8873	15436		80+	0	0	0		80+	48689	21231	27459
	Total	95491272	47590135	47901137		Total	4327586	1688304	2639282		Total	207384	89890	117494		Total	670896	371761	299135
	2043					2043					2043					2043
	0-4	16780961	8462455	8318507		0-4	44674	22565	22109		0-4	12120	6138	5982		0-4	248085	138646	109439
	5-9	14290408	7191198	7099210		5-9	41340	20837	20503		5-9	0	0	0		5-9	29742	17083	12659
	10-14	12198651	6132624	6066027		10-14	36058	18157	17901		10-14	0	0	0		10-14	16304	9030	7273
	15-19	10251872	5148128	5103744		15-19	81742	29785	51957		15-19	21630	6500	15130		15-19	19697	11613	8084
	20-24	8484436	4249906	4234530		20-24	239518	86019	153499		20-24	45731	17450	28281		20-24	24460	14717	9743
	25-29	7323558	3656818	3666740		25-29	408758	156042	252715		25-29	43071	18733	24338		25-29	25544	15030	10514
	30-34	6323238	3145152	3178086		30-34	530583	212727	317856		30-34	32882	15562	17320		30-34	25610	15152	10458
	35-39	5353210	2649640	2703570		35-39	545872	220597	325274		35-39	22743	11142	11601		35-39	25614	15525	10089
	40-44	4417770	2173569	2244201		40-44	511866	202748	309119		40-44	14695	7103	7593		40-44	25184	14770	10414
	45-49	3558391	1738892	1819499		45-49	485037	186221	298817		45-49	8889	4119	4769		45-49	23014	13578	9436
	50-54	2851331	1382268	1469064		50-54	459501	173078	286423		50-54	5171	2332	2839		50-54	24999	14506	10493
	55-59	2226543	1070641	1155902		55-59	389792	146709	243083		55-59	2956	1397	1559		55-59	25700	14600	11100
	60-64	1706620	813943	892677		60-64	295416	112539	182877		60-64	1819	970	848		60-64	29561	16393	13168
	65-69	1224612	579881	644730		65-69	196030	75231	120799		65-69	1254	713	541		65-69	33488	17930	15558
	70-74	785717	370913	414804		70-74	114763	44220	70543		70-74	872	447	425		70-74	34772	18025	16747
	75-79	442452	203842	238610		75-79	56363	21465	34898		75-79	229	168	61		75-79	32128	15970	16158
	80+	310223	129950	180273		80+	26746	9726	17020		80+	0	0	0		80+	50507	22144	28363
	Total	98529992	49099820	49430172		Total	4464059	1738666	2725393		Total	214061	92775	121286		Total	694410	384714	309696
	2044					2044					2044					2044
	0-4	17264275	8706190	8558085		0-4	45707	23087	22620		0-4	12419	6289	6130		0-4	255337	142700	112637
	5-9	14701915	7398275	7303640		5-9	42187	21264	20923		5-9	0	0	0		5-9	30594	17573	13021
	10-14	12582112	6325400	6256712		10-14	36763	18512	18251		10-14	0	0	0		10-14	16813	9312	7500
	15-19	10607356	5326641	5280714		15-19	84062	30541	53521		15-19	22416	6738	15678		15-19	20372	12010	8361
	20-24	8773559	4394762	4378796		20-24	246937	88565	158372		20-24	47339	18065	29274		20-24	25276	15208	10068
	25-29	7492523	3741334	3751190		25-29	418654	159811	258843		25-29	44118	19194	24925		25-29	26135	15374	10761
	30-34	6496430	3231641	3264789		30-34	537322	214824	322499		30-34	33870	16033	17837		30-34	26226	15511	10715
	35-39	5515485	2730006	2785479		35-39	566078	229034	337044		35-39	23444	11488	11955		35-39	26415	16003	10412
	40-44	4575698	2251623	2324075		40-44	526378	209064	317314		40-44	15252	7370	7882		40-44	26072	15288	10784
	45-49	3690897	1803858	1887039		45-49	491858	189116	302742		45-49	9265	4291	4975		45-49	23858	14069	9790
	50-54	2960803	1435362	1525442		50-54	467432	175733	291699		50-54	5398	2432	2965		50-54	25946	15050	10897
	55-59	2313357	1111727	1201630		55-59	403754	151080	252674		55-59	3078	1455	1623		55-59	26683	15150	11534
	60-64	1775949	846208	929740		60-64	311315	117869	193446		60-64	1890	1009	881		60-64	30751	17040	13711
	65-69	1282494	605718	676776		65-69	209989	80108	129881		65-69	1309	743	565		65-69	35064	18731	16333
	70-74	829777	390494	439282		70-74	124110	47536	76573		70-74	920	470	449		70-74	36686	18965	17721
	75-79	470077	217214	252863		75-79	62156	23610	38547		75-79	242	178	64		75-79	34153	17029	17124
	80+	322959	136133	186825		80+	29457	10674	18782		80+	0	0	0		80+	52536	23172	29364
	Total	101655665	50652588	51003077		Total	4604159	1790429	2813730		Total	220960	95757	125203		Total	718917	398185	320732
	2045					2045					2045					2045
	0-4	17768518	8960481	8808037		0-4	46807	23642	23164		0-4	12735	6450	6286		0-4	262918	146937	115981
	5-9	15121508	7609421	7512087		5-9	43068	21708	21360		5-9	0	0	0		5-9	31463	18073	13391
	10-14	12969335	6520068	6449267		10-14	37480	18873	18607		10-14	0	0	0		10-14	17327	9597	7730
	15-19	10968811	5508153	5460658		15-19	86430	31317	55113		15-19	23214	6980	16233		15-19	21058	12415	8643
	20-24	9096181	4556380	4539801		20-24	255644	91594	164050		20-24	49138	18757	30381		20-24	26196	15761	10436
	25-29	7661566	3825882	3835684		25-29	428401	163512	264889		25-29	45160	19653	25507		25-29	26724	15718	11006
	30-34	6669994	3318340	3351655		30-34	544128	216963	327165		30-34	34853	16504	18349		30-34	26845	15872	10972
	35-39	5677354	2810134	2867220		35-39	586253	237421	348832		35-39	24139	11832	12307		35-39	27211	16478	10733
	40-44	4733351	2329532	2403820		40-44	542365	215917	326448		40-44	15801	7636	8165		40-44	26963	15808	11156
	45-49	3830788	1872459	1958329		45-49	500918	193022	307896		45-49	9655	4469	5187		45-49	24755	14592	10164
	50-54	3070933	1488877	1582056		50-54	473577	177794	295783		50-54	5629	2535	3094		50-54	26895	15594	11301
	55-59	2405295	1155380	1249915		55-59	417129	155306	261822		55-59	3209	1517	1692		55-59	27726	15734	11992
	60-64	1846125	878900	967225		60-64	326753	122914	203839		60-64	1963	1049	914		60-64	31956	17695	14261
	65-69	1341110	632059	709051		65-69	224352	85104	139248		65-69	1364	775	590		65-69	36660	19547	17113
	70-74	879453	412543	466910		70-74	134559	51234	83325		70-74	971	496	475		70-74	38921	20063	18858
	75-79	494653	228753	265900		75-79	67600	25577	42022		75-79	253	187	66		75-79	36014	17977	18036
	80+	337385	143131	194253		80+	32523	11745	20778		80+	0	0	0		80+	54826	24333	30493
	Total	104872359	52250491	52621868		Total	4747985	1843644	2904342		Total	228084	98838	129246		Total	744458	412193	332265
	2046					2046					2046					2046
	0-4	18295602	9226290	9069312		0-4	47976	24233	23743		0-4	13068	6618	6450		0-4	270842	151367	119475
	5-9	15551075	7825586	7725488		5-9	43986	22171	21815		5-9	0	0	0		5-9	32354	18584	13770
	10-14	13360572	6716753	6643819		10-14	38211	19242	18970		10-14	0	0	0		10-14	17846	9885	7961
	15-19	11335697	5692391	5643306		15-19	88864	32122	56742		15-19	24020	7226	16794		15-19	21756	12826	8930
	20-24	9426611	4721906	4704705		20-24	264680	94760	169920		20-24	50972	19463	31509		20-24	27141	16328	10813
	25-29	7857471	3923845	3933626		25-29	439159	167571	271587		25-29	46358	20178	26180		25-29	27398	16112	11286
	30-34	6842245	3404380	3437865		30-34	551707	219486	332221		30-34	35817	16966	18851		30-34	27466	16235	11230
	35-39	5840421	2890894	2949527		35-39	605301	245286	360015		35-39	24844	12181	12663		35-39	28001	16949	11051
	40-44	4890590	2407191	2483399		40-44	559956	223318	336637		40-44	16340	7897	8442		40-44	27859	16329	11530
	45-49	3976777	1944131	2032646		45-49	511786	197747	314039		45-49	10056	4652	5404		45-49	25693	15140	10554
	50-54	3183113	1543377	1639737		50-54	479186	179766	299420		50-54	5865	2639	3226		50-54	27862	16148	11714
	55-59	2501804	1201422	1300383		55-59	429390	159216	270175		55-59	3348	1583	1765		55-59	28822	16349	12473
	60-64	1917632	912189	1005443		60-64	341672	127662	214009		60-64	2038	1090	949		60-64	33181	18361	14821
	65-69	1400529	658935	741595		65-69	238992	90154	148838		65-69	1420	806	614		65-69	38278	20379	17899
	70-74	926174	432904	493271		70-74	144962	54845	90117		70-74	1018	519	499		70-74	40987	21060	19928
	75-79	524138	242390	281747		75-79	73798	27818	45979		75-79	267	197	70		75-79	38154	19052	19102
	80+	353780	151045	202735		80+	36008	12960	23047		80+	0	0	0		80+	57423	25646	31778
	Total	108184230	53895628	54288602		Total	4895633	1898356	2997276		Total	235432	102017	133415		Total	771063	426749	344314
	2047					2047					2047					2047
	0-4	18846264	9503990	9342274		0-4	49217	24860	24357		0-4	13422	6798	6625		0-4	279111	155989	123122
	5-9	15992968	8047955	7945013		5-9	44949	22656	22293		5-9	0	0	0		5-9	33271	19111	14160
	10-14	13756508	6915801	6840707		10-14	38966	19622	19345		10-14	0	0	0		10-14	18372	10176	8196
	15-19	11707584	5879140	5828444		15-19	91392	32971	58421		15-19	24834	7474	17360		15-19	22465	13244	9221
	20-24	9764436	4891134	4873302		20-24	273974	98031	175943		20-24	52838	20183	32655		20-24	28108	16909	11199
	25-29	8081481	4035831	4045650		25-29	451131	172073	279058		25-29	47717	20772	26945		25-29	28164	16560	11604
	30-34	7008067	3487082	3520985		30-34	563419	224003	339416		30-34	36718	17399	19319		30-34	28106	16610	11496
	35-39	6009165	2974665	3034500		35-39	619647	250915	368731		35-39	25598	12555	13043		35-39	28769	17408	11361
	40-44	5048438	2485108	2563330		40-44	579017	231252	347764		40-44	16873	8157	8716		40-44	28763	16855	11909
	45-49	4127137	2018050	2109087		45-49	524423	203264	321159		45-49	10462	4838	5624		45-49	26660	15706	10954
	50-54	3298870	1599572	1699298		50-54	484986	181900	303087		50-54	6108	2747	3362		50-54	28861	16720	12142
	55-59	2601966	1249386	1352580		55-59	440264	162705	277559		55-59	3495	1652	1843		55-59	29960	16989	12970
	60-64	1991321	946503	1044818		60-64	356043	132145	223897		60-64	2117	1132	984		60-64	34441	19045	15396
	65-69	1460806	686342	774464		65-69	253772	95190	158583		65-69	1477	839	638		65-69	39920	21228	18692
	70-74	973413	453431	519983		70-74	155868	58600	97268		70-74	1066	543	523		70-74	43077	22064	21013
	75-79	554616	256149	298467		75-79	80210	30103	50107		75-79	283	208	75		75-79	40347	20127	20220
	80+	372292	159913	212379		80+	39917	14324	25593		80+	0	0	0		80+	60362	27121	33240
	Total	111595330	55590050	56005280		Total	5047195	1954614	3092580		Total	243008	105296	137712		Total	798756	441862	356893
	2048					2048					2048					2048
	0-4	19421162	9793911	9627251		0-4	50532	25524	25008		0-4	13799	6988	6811		0-4	287732	160808	126924
	5-9	16449736	8277810	8171926		5-9	45964	23168	22796		5-9	0	0	0		5-9	34220	19656	14563
	10-14	14158037	7117660	7040377		10-14	39753	20018	19735		10-14	0	0	0		10-14	18905	10472	8433
	15-19	12083955	6068140	6015815		15-19	93967	33841	60126		15-19	25653	7724	17929		15-19	23183	13667	9515
	20-24	10109145	5063810	5045335		20-24	283400	101351	182050		20-24	54733	20914	33819		20-24	29095	17502	11593
	25-29	8334968	4162509	4172459		25-29	464678	177175	287503		25-29	49243	21439	27804		25-29	29030	17068	11963
	30-34	7175744	3570717	3605027		30-34	575879	228872	347007		30-34	37618	17832	19786		30-34	28759	16992	11767
	35-39	6175943	3057518	3118424		35-39	632461	255853	376608		35-39	26343	12924	13419		35-39	29515	17854	11661
	40-44	5206775	2563202	2643574		40-44	599430	239706	359725		40-44	17401	8415	8986		40-44	29677	17386	12291
	45-49	4279709	2093096	2186613		45-49	538609	209409	329200		45-49	10868	5024	5843		45-49	27641	16282	11359
	50-54	3419983	1658429	1761554		50-54	491411	184384	307026		50-54	6361	2858	3503		50-54	29905	17318	12587
	55-59	2704841	1298751	1406090		55-59	449972	165875	284096		55-59	3647	1723	1924		55-59	31132	17649	13483
	60-64	2067981	982250	1085731		60-64	369869	136409	233460		60-64	2199	1177	1022		60-64	35748	19755	15993
	65-69	1521911	714243	807668		65-69	268476	100125	168351		65-69	1535	872	663		65-69	41584	22091	19493
	70-74	1021188	474217	546970		70-74	167284	62501	104784		70-74	1114	566	547		70-74	45190	23080	22110
	75-79	585980	269969	316011		75-79	86880	32434	54446		75-79	298	219	79		75-79	42584	21199	21386
	80+	392807	169656	223151		80+	44206	15824	28382		80+	0	0	0		80+	63639	28754	34885
	Total	115109865	57335888	57773977		Total	5202771	2012468	3190303		Total	250811	108676	142135		Total	827539	457533	370006
	2049					2049					2049					2049
	0-4	20020858	10096338	9924520		0-4	51924	26227	25697		0-4	14196	7189	7006		0-4	296718	165831	130887
	5-9	16924144	8516543	8407601		5-9	47040	23710	23330		5-9	0	0	0		5-9	35207	20223	14983
	10-14	14566353	7322933	7243421		10-14	40571	20430	20141		10-14	0	0	0		10-14	19448	10772	8675
	15-19	12464393	6259182	6205211		15-19	96592	34734	61858		15-19	26476	7975	18501		15-19	23909	14096	9813
	20-24	10460236	5239682	5220554		20-24	292947	104713	188234		20-24	56654	21655	34998		20-24	30098	18105	11993
	25-29	8619489	4304646	4314843		25-29	480042	182979	297063		25-29	50941	22183	28759		25-29	30007	17639	12367
	30-34	7341540	3653383	3688157		30-34	589775	234438	355338		30-34	38493	18252	20240		30-34	29418	17378	12040
	35-39	6345713	3141976	3203737		35-39	642840	259647	383194		35-39	27107	13303	13804		35-39	30251	18294	11957
	40-44	5364704	2641013	2723691		40-44	621099	248672	372427		40-44	17918	8667	9251		40-44	30596	17919	12677
	45-49	4432918	2168395	2264523		45-49	554335	216091	338244		45-49	11268	5209	6059		45-49	28627	16861	11766
	50-54	3547561	1720544	1827017		50-54	499103	187517	311586		50-54	6624	2974	3650		50-54	31006	17951	13055
	55-59	2808874	1348761	1460114		55-59	458188	168592	289596		55-59	3803	1796	2007		55-59	32318	18317	14001
	60-64	2148808	1020043	1128766		60-64	383238	140537	242701		60-64	2288	1224	1063		60-64	37124	20504	16620
	65-69	1583851	742598	841253		65-69	282926	104877	178048		65-69	1594	906	687		65-69	43270	22967	20302
	70-74	1069530	495357	574172		70-74	179148	66537	112611		70-74	1161	590	571		70-74	47328	24113	23215
	75-79	619025	284280	334745		75-79	93980	34877	59103		75-79	313	230	83		75-79	44951	22313	22638
	80+	414268	179713	234555		80+	48717	17391	31326		80+	0	0	0		80+	67140	30478	36662
	Total	118732265	59135386	59596879		Total	5362464	2071967	3290497		Total	258836	112154	146681		Total	857415	473762	383653
	2050					2050					2050					2050
	0-4	20645863	10411527	10234337		0-4	53397	26971	26426		0-4	14615	7401	7213		0-4	306077	171062	135015
	5-9	17419084	8765608	8653476		5-9	48185	24287	23898		5-9	0	0	0		5-9	36237	20815	15422
	10-14	14982694	7532239	7450455		10-14	41422	20858	20564		10-14	0	0	0		10-14	20001	11079	8922
	15-19	12848562	6452098	6396464		15-19	99238	35635	63603		15-19	27303	8228	19075		15-19	24642	14528	10114
	20-24	10817226	5418509	5398717		20-24	302628	108128	194500		20-24	58595	22404	36191		20-24	31119	18719	12400
	25-29	8936937	4463207	4473730		25-29	497520	189610	307909		25-29	52820	23007	29813		25-29	31103	18281	12821
	30-34	7507425	3736088	3771337		30-34	603505	239929	363576		30-34	39361	18669	20692		30-34	30075	17763	12312
	35-39	6515833	3226628	3289205		35-39	653244	263462	389782		35-39	27863	13677	14186		35-39	30988	18736	12253
	40-44	5522247	2718601	2803646		40-44	642725	257588	385137		40-44	18430	8917	9513		40-44	31511	18450	13062
	45-49	4585847	2243546	2342302		45-49	571448	223272	348176		45-49	11661	5391	6270		45-49	29612	17439	12173
	50-54	3682219	1786111	1896108		50-54	508959	191606	317354		50-54	6896	3094	3802		50-54	32174	18624	13550
	55-59	2913552	1399184	1514368		55-59	464738	170770	293968		55-59	3962	1870	2092		55-59	33508	18987	14521
	60-64	2234398	1060196	1174202		60-64	396078	144539	251538		60-64	2382	1275	1107		60-64	38583	21299	17283
	65-69	1646548	771330	875218		65-69	296969	109382	187586		65-69	1654	941	713		65-69	44976	23855	21121
	70-74	1118484	516912	601572		70-74	191348	70669	120680		70-74	1209	614	595		70-74	49493	25166	24327
	75-79	655933	300223	355711		75-79	101861	37577	64284		75-79	329	242	87		75-79	47683	23597	24086
	80+	434275	188865	245410		80+	53122	18885	34237		80+	0	0	0		80+	70553	32125	38428
	Total	122467126	60990870	61476256		Total	5526387	2133168	3393219		Total	267080	115730	151350		Total	888334	490524	397810

## Sheet: Tanzania, part 1
	Input	Data	Reference
	Percent circumcised in base year, by 5-year age group	EIMC: 5.0%	Tanzania HIV/AIDS and Malaria Indicator Survey 2011-12 (age >15 years)
		5-9: 5.0%
		10-14: 21.7%	Authors’ assumptions (EIMC, 5-9, 10-14)
		15-19: 40.4%
		20-24: 48.5%
		25-29: 40.5%
		30-34: 45.6%
		35-39: 47.1%
		40-44: 43.4%
		45-49: 36.9%
		50-54: 36.9%
		55-59: 36.9%
	Percent of historical program VMMC, by 5-year age group	EIMC: 0.0%	National Health Management Information System
		5-9: 0.8%
		10-14: 44.6%
		15-19: 33.0%
		20-24: 11.8%
		25-29: 4.2%
		30-34: 2.5%
		35-39: 1.5%
		40-44: 0.7%
		45-49: 0.4%
		50-54: 0.3%
		55-59: 0.1%
	Number of male circumcisions Performed, 2009-2013	2009: 871	National Health Management Information System
		2010: 36,814
		2011: 118,743
		2012: 183,616
		2013: 266,091
	VMMC effectiveness	0.6	Auvert B, Taljaard D, Lagarde E, Sobngwi-Tambekou J, Sitta R, et al. (2005) Randomized, controlled intervention trial of male circumcision for reduction of HIV infection risk: The ANRS 1265 trial. PLoS Med 2(11): e298.
			Gray RH, Kigozi G, Serwadda D, Makumbi F, Watya S, Nalugoda N et al. Male circumcision for HIV prevention n men in Rakai, Uganda: a randomized trial. Lancet 2007; 369: 767-66.
			Bailey RC, Moses S, Parker CB, Agot K, Maclean I, Krieger JN, et al. Male circumcision for HIV prevention in young men in Kisumu, Kenya: a randomized controlled trial. Lancet 2007; 369: 643-56.
	Ratio of infections averted among females to males	0.63	Spectrum, Goals Model
	Cost of ART per year	515	WHO, UNAIDS, UNICEF. Global HIV/AIDS response: epidemic update and health sector progress towards universal access: progress report 2011. World Health Organization, 2011.
			Menzies NA, Berruti AA, Blandford JM. The determinants of HIV treatment costs in resource limited settings. PLoS One. 2012; 7(11):e48726.
			Authors’ assumptions and calculations
	Cost per VMMC procedure, by 5-year age group	EIMC: $41.28	Njeuhmeli E, Forsythe S, Reed J, Opuni M, Bollinger L, Heard N, et al. Voluntary medical male circumcision: modeling the impact and cost of expanding male circumcision for HIV prevention in eastern and southern Africa. PLoS Med. 2011;8(11):e1001132.
		5-9: $82.56
		10-14: $82.56	Stakeholder consultation.
		15-19: $82.56
		20-24: $82.56
		25-29: $82.56
		30-34: $82.56
		35-39: $82.56
		40-44: $82.56
		45-49: $82.56
		50-54: $82.56
		55-59: $82.56
	HIV incidence	See Part 2	Authors’ Calculations
			Spectrum, AIDS Impact Module and Goals module
	Discount rate	0.03	Authors’ assumption.

## Sheet: Tanzania, part 2
		Population (11 regions)					HIV age distribution					New infections					Deaths (11 regions)					Births (11 regions)
		Male	Female	Total			Male	Female	Total			Male	Female	Total			Male	Female	Total
	2013					2013					2013					2013					2013	354590
	0-4	1.55115e+06	1.52561e+06	3.07676e+06		0-4	14082	13794	27876		0-4	2395	2336	4731		0-4	35881.3	30218.5	66099.8		2014	359822
	5-9	1.354e+06	1.33882e+06	2.69283e+06		5-9	19093	18770	37863		5-9	0	0	0		5-9	5944.9	5114.16	11059.1		2015	365116
	10-14	1.17979e+06	1.16928e+06	2.34907e+06		10-14	16496	16251	32747		10-14	0	0	0		10-14	3465.17	3203.71	6669.28		2016	370580
	15-19	974080	971751	1.94583e+06		15-19	14531	25952	40483		15-19	2019	5141	7161		15-19	3819.71	2831.85	6651.96		2017	376089
	20-24	806968	813248	1.62022e+06		20-24	26172	51584	77757		20-24	2642	3639	6280		20-24	3745.98	2656.59	6402.58		2018	381526
	25-29	684308	693910	1.37822e+06		25-29	39605	67146	106751		25-29	2644	2329	4974		25-29	4134.36	3252.05	7386.41		2019	386881
	30-34	578646	589165	1.16781e+06		30-34	46977	69018	115996		30-34	1484	1082	2566		30-34	4650.45	3571.94	8222.39		2020	392144
	35-39	462278	473046	935324		35-39	42405	56804	99209		35-39	824	439	1263		35-39	5454.2	3986.5	9440.7		2021	404771
	40-44	339386	354488	693875		40-44	28893	34929	63821		40-44	343	495	839		40-44	4758.82	3361.63	8120.46		2022	417657
	45-49	264011	287606	551617		45-49	17051	19527	36577		45-49	40	154	194		45-49	4044.11	2743.62	6787.73		2023	430742
	50-54	199750	228888	428638		50-54	8806	8999	17804		50-54	409	11	420		50-54	3266.96	2426.15	5693.1		2024	443944
	55-59	157178	185437	342614		55-59	4933	3632	8566		55-59	48	7	56		55-59	2864.08	2385.86	5249.94		2025	457274
	60-64	123769	149789	273558		60-64	2410	1381	3791		60-64	12	16	27		60-64	3055.85	2779.88	5835.72		2026	470727
	65-69	95168.8	118442	213611		65-69	1106	538	1644		65-69	10	13	22		65-69	3432.94	3423.28	6856.22		2027	484267
	70-74	64829.1	82348	147177		70-74	434	187	621		70-74	1	1	1		70-74	3613.43	3875.31	7488.74		2028	497857
	75-79	38581.8	51142.5	89724.3		75-79	121	69	189		75-79	0	0	0		75-79	3413.61	3914.79	7328.4		2029	511475
	80+	24464.9	36158.5	60623.4		80+	19	24	44		80+	0	0	0		80+	4509.44	6092.76	10602.2		2030	525126
	Total	8.89836e+06	9.06913e+06	1.79675e+07		Total	283134	388605	671739		Total	12871	15663	28535		Total	100056	85838.9	185895		2031	538803
	2014					2014					2014					2014					2032	552442
	0-4	1.5782e+06	1.55193e+06	3.13013e+06		0-4	11948	11702	23650		0-4	2269	2213	4482		0-4	35821.3	30182.6	66003.9		2033	565974
	5-9	1.38135e+06	1.3657e+06	2.74705e+06		5-9	18157	17848	36005		5-9	0	0	0		5-9	5878.04	5040.16	10918.2		2034	579356
	10-14	1.2141e+06	1.20285e+06	2.41695e+06		10-14	16479	16232	32710		10-14	0	0	0		10-14	3444.57	3176.69	6621.25		2035	592568
	15-19	1.00863e+06	1.00534e+06	2.01397e+06		15-19	14404	24954	39359		15-19	1806	4606	6413		15-19	3869.55	2891.08	6760.63		2036	605754
	20-24	832066	838128	1.67019e+06		20-24	25310	49635	74945		20-24	2355	3254	5609		20-24	3813.55	2673.15	6487.11		2037	619058
	25-29	701586	711710	1.4133e+06		25-29	37783	64784	102567		25-29	2370	2095	4465		25-29	4143.47	3241.54	7385.01		2038	632524
	30-34	594933	606444	1.20138e+06		30-34	45240	68117	113357		30-34	1341	983	2324		30-34	4650.63	3575.89	8226.52		2039	646180
	35-39	481284	493230	974514		35-39	41813	57965	99778		35-39	752	404	1156		35-39	5469.17	4012.95	9482.53		2040	660009
	40-44	356953	372401	729355		40-44	29597	37821	67417		40-44	316	452	768		40-44	4837.14	3457.86	8295		2041	674215
	45-49	272808	295683	568491		45-49	17865	21277	39142		45-49	36	134	170		45-49	4087.88	2800.04	6887.92		2042	689015
	50-54	206320	235725	442046		50-54	9366	10059	19425		50-54	365	10	375		50-54	3326.14	2487.05	5813.18		2043	704454
	55-59	162165	191540	353704		55-59	5331	4284	9615		55-59	43	7	50		55-59	2920.89	2445.15	5366.05		2044	720564
	60-64	126214	152594	278808		60-64	2510	1597	4107		60-64	11	14	24		60-64	3083.63	2805.28	5888.92		2045	737311
	65-69	97777.6	122103	219881		65-69	1220	634	1855		65-69	9	11	20		65-69	3497.74	3501.77	6999.51		2046	754671
	70-74	66797.4	85075.3	151872		70-74	474	214	687		70-74	1	1	1		70-74	3691.9	3971.46	7663.36		2047	772636
	75-79	39946.7	52962	92908.6		75-79	144	76	220		75-79	0	0	0		75-79	3509.42	4027.05	7536.88		2048	791235
	80+	25583.1	37742.8	63325.9		80+	24	28	52		80+	0	0	0		80+	4696.15	6338.87	11035.4		2049	810516
	Total	9.14671e+06	9.32116e+06	1.84679e+07		Total	277665	387227	664892		Total	11673	14184	25857		Total	100742	86629	187371		2050	830523
	2015					2015					2015					2015
	0-4	1.60462e+06	1.5779e+06	3.18251e+06		0-4	10551	10333	20884		0-4	2188	2134	4323		0-4	35861.9	29995.6	65858
	5-9	1.4094e+06	1.39318e+06	2.80258e+06		5-9	16897	16608	33505		5-9	0	0	0		5-9	5839.29	4948.25	10787.5
	10-14	1.24609e+06	1.23431e+06	2.4804e+06		10-14	16140	15896	32036		10-14	0	0	0		10-14	3423.98	3131.12	6554.7
	15-19	1.04485e+06	1.04053e+06	2.08538e+06		15-19	14698	24143	38840		15-19	1672	4268	5940		15-19	3745.83	2760.13	6505.55
	20-24	859224	864965	1.72419e+06		20-24	24115	47626	71741		20-24	2172	3008	5180		20-24	3881.18	2670.7	6551.88
	25-29	720220	730897	1.45112e+06		25-29	36092	62488	98580		25-29	2191	1943	4134		25-29	3946.43	2924.48	6870.91
	30-34	611555	624022	1.23558e+06		30-34	43509	67127	110636		30-34	1249	919	2169		30-34	4228.01	3088.83	7316.83
	35-39	500393	513714	1.01411e+06		35-39	41167	58942	100110		35-39	707	384	1091		35-39	4746.03	3225.79	7971.82
	40-44	377902	393938	771840		40-44	30609	41166	71775		40-44	300	431	732		40-44	4266.27	2912.8	7179.07
	45-49	281211	303159	584370		45-49	18410	22946	41356		45-49	35	119	154		45-49	3551.67	2373.02	5924.69
	50-54	214185	243644	457830		50-54	10047	11273	21320		50-54	338	9	347		50-54	3098.09	2311.79	5409.48
	55-59	167385	197712	365097		55-59	5795	5041	10836		55-59	40	6	46		55-59	2836.26	2375.43	5211.69
	60-64	129216	156167	285383		60-64	2643	1867	4511		60-64	10	13	22		60-64	3048.55	2770.6	5818.74
	65-69	100193	125387	225580		65-69	1343	746	2089		65-69	8	11	18		65-69	3513	3527.1	7040.5
	70-74	68908.5	88027.6	156936		70-74	522	249	771		70-74	1	1	1		70-74	3753.89	4051.97	7805.86
	75-79	41339.9	54844.8	96184.7		75-79	170	84	254		75-79	0	0	0		75-79	3596.38	4129.31	7725.7
	80+	26736.8	39379.3	66116.2		80+	31	32	63		80+	0	0	0		80+	4886.62	6587.33	11474.3
	Total	9.40343e+06	9.58177e+06	1.89852e+07		Total	272738	386569	659307		Total	10911	13246	24156		Total	98223.4	83784.3	182008
	2016					2016					2016					2016
	0-4	1.63103e+06	1.60377e+06	3.2348e+06		0-4	9952	9746	19698		0-4	2135	2082	4216		0-4	35595.5	29759.8	65355.2
	5-9	1.43835e+06	1.42142e+06	2.85976e+06		5-9	15110	14852	29962		5-9	0	0	0		5-9	5734.57	4835.41	10570.4
	10-14	1.27548e+06	1.26339e+06	2.53887e+06		10-14	15635	15399	31034		10-14	0	0	0		10-14	3377.09	3078.98	6456.08
	15-19	1.08259e+06	1.07713e+06	2.15972e+06		15-19	14794	23584	38379		15-19	1545	3946	5491		15-19	3735.23	2732.94	6468.16
	20-24	888383	893730	1.78211e+06		20-24	23024	45220	68244		20-24	1999	2772	4771		20-24	3908.05	2649.55	6557.19
	25-29	740150	751417	1.49157e+06		25-29	34473	60079	94551		25-29	2016	1792	3808		25-29	3906.44	2760.73	6667.17
	30-34	628291	641765	1.27006e+06		30-34	41657	65774	107432		30-34	1159	855	2014		30-34	4100.21	2814.31	6914.52
	35-39	519020	533958	1.05298e+06		35-39	40269	59422	99690		35-39	662	362	1024		35-39	4604.98	2875.55	7480.53
	40-44	397311	413868	811180		40-44	30984	43733	74717		40-44	283	407	690		40-44	4188.03	2674.12	6862.15
	45-49	291153	312660	603813		45-49	19120	25037	44157		45-49	32	109	142		45-49	3451.22	2187.07	5638.29
	50-54	225269	254810	480080		50-54	11041	12898	23939		50-54	318	9	326		50-54	3114.84	2265.63	5380.47
	55-59	172714	203823	376537		55-59	6264	5860	12124		55-59	36	6	42		55-59	2850.57	2361.11	5211.67
	60-64	132839	160639	293478		60-64	2822	2202	5023		60-64	9	12	21		60-64	3078.58	2783.29	5861.88
	65-69	102378	128206	230583		65-69	1458	870	2328		65-69	7	10	17		65-69	3547.1	3557.17	7104.27
	70-74	71179.2	91249.2	162429		70-74	580	294	873		70-74	0	1	1		70-74	3836.75	4152.98	7989.73
	75-79	42748.1	56774.1	99522.2		75-79	196	95	291		75-79	0	0	0		75-79	3688.09	4239.6	7927.69
	80+	27929.6	41071.8	69001		80+	39	37	76		80+	0	0	0		80+	5081.55	6844.83	11926.4
	Total	9.66681e+06	9.84967e+06	1.95165e+07		Total	267418	385100	652518		Total	10202	12361	22563		Total	97798.8	82573.4	180373
	2017					2017					2017					2017
	0-4	1.65763e+06	1.62977e+06	3.28739e+06		0-4	9115	8924	18039		0-4	2072	2020	4092		0-4	35359	29521.5	64880.5
	5-9	1.46761e+06	1.44996e+06	2.91756e+06		5-9	13773	13538	27311		5-9	0	0	0		5-9	5639.28	4725.92	10365.2
	10-14	1.30225e+06	1.28991e+06	2.59216e+06		10-14	15038	14810	29848		10-14	0	0	0		10-14	3322.25	3017.66	6339.91
	15-19	1.12133e+06	1.11514e+06	2.23647e+06		15-19	14793	22933	37726		15-19	1472	3759	5231		15-19	3926.99	2829.91	6757.3
	20-24	919410	923918	1.84333e+06		20-24	21927	42789	64715		20-24	1895	2630	4525		20-24	3983.79	2675.6	6659.4
	25-29	761546	773345	1.53489e+06		25-29	32958	57579	90537		25-29	1907	1698	3606		25-29	4001.92	2805.34	6807.26
	30-34	644955	659453	1.30441e+06		30-34	39695	63980	103675		30-34	1107	817	1924		30-34	4230.36	2856.1	7086.87
	35-39	536789	553385	1.09017e+06		35-39	39058	59290	98349		35-39	636	351	987		35-39	4813.35	2973.34	7786.69
	40-44	417112	434591	851703		40-44	31114	45870	76984		40-44	275	396	671		40-44	4439.87	2806.14	7245.61
	45-49	303530	325028	628559		45-49	19799	27302	47101		45-49	30	105	135		45-49	3674.78	2279.96	5954.74
	50-54	235747	265141	500888		50-54	12019	14568	26588		50-54	307	8	315		50-54	3313.38	2355.71	5668.69
	55-59	178154	209903	388057		55-59	6698	6709	13407		55-59	34	5	40		55-59	2955.21	2418.96	5373.77
	60-64	136992	165874	302866		60-64	3054	2612	5666		60-64	8	11	20		60-64	3169.15	2850.46	6019.61
	65-69	104405	130666	235070		65-69	1559	1009	2567		65-69	7	9	16		65-69	3603.46	3598.23	7201.69
	70-74	73554.3	94675.5	168230		70-74	650	348	998		70-74	0	1	1		70-74	3942.3	4275.49	8217.78
	75-79	44163.4	58744.8	102908		75-79	223	107	330		75-79	0	0	0		75-79	3789.6	4358.48	8148.49
	80+	29156.1	42818.5	71975		80+	50	41	91		80+	0	0	0		80+	5286.34	7112.25	12398.6
	Total	9.93432e+06	1.01223e+07	2.00566e+07		Total	261523	382410	643933		Total	9752	11811	21563		Total	99450.6	83461.5	182912
	2018					2018					2018					2018
	0-4	1.68466e+06	1.65649e+06	3.34115e+06		0-4	8604	8424	17028		0-4	1995	1946	3941		0-4	35063.9	28930.9	63994.7
	5-9	1.49658e+06	1.47828e+06	2.97486e+06		5-9	12302	12092	24394		5-9	0	0	0		5-9	5539.09	4552.32	10091.4
	10-14	1.3295e+06	1.31688e+06	2.64639e+06		10-14	14378	14160	28538		10-14	0	0	0		10-14	3204.91	2868.87	6073.38
	15-19	1.15799e+06	1.15118e+06	2.30917e+06		15-19	14726	22283	37009		15-19	1415	3608	5023		15-19	3920.92	2777.4	6698.33
	20-24	952275	955931	1.90821e+06		20-24	21035	40522	61557		20-24	1811	2514	4325		20-24	4061.95	2695.21	6757.56
	25-29	785063	797155	1.58222e+06		25-29	31370	54913	86284		25-29	1817	1620	3437		25-29	3973.3	2781.43	6754.34
	30-34	661760	677128	1.33889e+06		30-34	37670	61705	99375		30-34	1062	786	1848		30-34	4102.65	2794.33	6896.97
	35-39	553983	571960	1.12594e+06		35-39	37610	58669	96279		35-39	615	341	956		35-39	4580.92	2879.35	7460.27
	40-44	437476	456077	893553		40-44	30987	47515	78503		40-44	268	389	658		40-44	4294.04	2791.51	7085.54
	45-49	318771	340460	659231		45-49	20447	29719	50166		45-49	28	101	129		45-49	3576.42	2278.58	5854.99
	50-54	245691	274632	520323		50-54	12937	16242	29179		50-54	298	7	305		50-54	3304.44	2374.88	5679.31
	55-59	184015	216232	400247		55-59	7126	7610	14736		55-59	33	5	38		55-59	2967.99	2438.54	5406.53
	60-64	141589	171665	313254		60-64	3349	3111	6460		60-64	8	11	19		60-64	3217.81	2900.3	6118.11
	65-69	106483	133086	239568		65-69	1648	1167	2815		65-69	6	9	15		65-69	3627.99	3613.89	7241.88
	70-74	75944.9	98141.1	174086		70-74	731	414	1145		70-74	0	1	1		70-74	4028.91	4381.47	8410.79
	75-79	45622.3	60809.6	106431		75-79	251	122	373		75-79	0	0	0		75-79	3882.24	4468.51	8350.75
	80+	30417.3	44629.1	75045.9		80+	62	47	109		80+	0	0	0		80+	5491.55	7378.07	12869.6
	Total	1.02078e+07	1.04007e+07	2.06086e+07		Total	255235	378715	633949		Total	9357	11338	20695		Total	98839	82905.5	181745
	2019					2019					2019					2019
	0-4	1.71197e+06	1.68368e+06	3.39565e+06		0-4	8105	7935	16040		0-4	1905	1858	3763		0-4	35108.8	28667	63775.8
	5-9	1.52453e+06	1.50579e+06	3.03033e+06		5-9	10808	10624	21432		5-9	0	0	0		5-9	5524.26	4466.88	9991.14
	10-14	1.35738e+06	1.34442e+06	2.7018e+06		10-14	13869	13659	27528		10-14	0	0	0		10-14	3179.8	2811.9	5991.7
	15-19	1.1925e+06	1.18512e+06	2.37762e+06		15-19	14451	21495	35946		15-19	1362	3472	4834		15-19	3918.44	2771.2	6689.64
	20-24	986749	989640	1.97639e+06		20-24	20323	38468	58792		20-24	1737	2413	4149		20-24	4155.38	2728.08	6883.46
	25-29	810105	822249	1.63235e+06		25-29	29908	52285	82193		25-29	1736	1550	3286		25-29	4034.09	2796.99	6831.08
	30-34	679502	695688	1.37519e+06		30-34	35654	59027	94681		30-34	1020	756	1776		30-34	4110.25	2776.03	6886.29
	35-39	571031	590251	1.16128e+06		35-39	35996	57645	93640		35-39	596	331	927		35-39	4600.26	2862.27	7462.53
	40-44	457255	477307	934561		40-44	30612	48648	79259		40-44	262	384	646		40-44	4370.57	2830.03	7200.6
	45-49	336687	358904	695590		45-49	21121	32302	53423		45-49	26	99	125		45-49	3685.53	2340.43	6025.95
	50-54	254871	283169	538039		50-54	13704	17842	31546		50-54	286	7	293		50-54	3374.84	2410.14	5784.98
	55-59	190598	223170	413769		55-59	7584	8586	16170		55-59	32	5	36		55-59	3039.57	2481.06	5520.63
	60-64	146399	177654	324054		60-64	3703	3702	7405		60-64	8	10	18		60-64	3303.11	2967.84	6270.96
	65-69	108820	135859	244679		65-69	1736	1355	3091		65-69	6	8	14		65-69	3682.71	3650.07	7332.77
	70-74	78204.8	101399	179604		70-74	820	491	1311		70-74	0	1	1		70-74	4127.98	4492.26	8620.25
	75-79	47148.6	63009.8	110158		75-79	280	141	422		75-79	0	0	0		75-79	3992.59	4596.23	8588.82
	80+	31701.3	46495	78196.8		80+	76	52	129		80+	0	0	0		80+	5709.62	7659.98	13369.6
	Total	1.04855e+07	1.06838e+07	2.11693e+07		Total	248752	374256	623008		Total	8976	10892	19868		Total	99918.6	83308	183227
	2020					2020					2020					2020
	0-4	1.73922e+06	1.71102e+06	3.45024e+06		0-4	7640	7479	15119		0-4	1809	1764	3574		0-4	34874.9	28128.4	63003.3
	5-9	1.55172e+06	1.53274e+06	3.08446e+06		5-9	9750	9584	19333		5-9	0	0	0		5-9	5481.16	4347.93	9829.09
	10-14	1.38606e+06	1.37265e+06	2.75871e+06		10-14	13091	12891	25983		10-14	0	0	0		10-14	3114.76	2711.77	5826.93
	15-19	1.22443e+06	1.21674e+06	2.44116e+06		15-19	13966	20526	34491		15-19	1314	3348	4661		15-19	4011.03	2779.07	6790.09
	20-24	1.02278e+06	1.02487e+06	2.04766e+06		20-24	20043	36724	56767		20-24	1670	2322	3991		20-24	4258.87	2755.69	7014.56
	25-29	837039	849097	1.68614e+06		25-29	28250	49638	77888		25-29	1664	1487	3150		25-29	4131.12	2839.11	6970.64
	30-34	698142	715128	1.41327e+06		30-34	33735	56172	89906		30-34	979	727	1706		30-34	4201.65	2801.63	7003.28
	35-39	587752	608190	1.19594e+06		35-39	34263	56200	90463		35-39	577	321	898		35-39	4716.68	2903.19	7619.86
	40-44	476263	497988	974251		40-44	30011	49279	79290		40-44	256	378	633		40-44	4533.31	2912.46	7445.77
	45-49	357135	380297	737431		45-49	21900	35115	57015		45-49	27	98	125		45-49	3919.55	2456.27	6375.81
	50-54	263107	290723	553830		50-54	14187	19265	33452		50-54	271	6	277		50-54	3496.8	2454.25	5950.65
	55-59	198127	230958	429085		55-59	8125	9656	17781		55-59	31	4	35		55-59	3150.23	2535.25	5685.48
	60-64	151287	183611	334898		60-64	4096	4373	8470		60-64	7	10	17		60-64	3399.68	3030.94	6430.22
	65-69	111571	139274	250845		65-69	1842	1587	3429		65-69	6	8	14		65-69	3751.9	3693.06	7444.96
	70-74	80268.9	104319	184588		70-74	912	578	1491		70-74	0	1	1		70-74	4213.33	4576.84	8790.17
	75-79	48763.8	65379.8	114144		75-79	314	166	481		75-79	0	0	0		75-79	4103.31	4723.93	8827.24
	80+	33012.3	48427.7	81439.6		80+	92	59	151		80+	0	0	0		80+	5925.26	7941.46	13866.7
	Total	1.07667e+07	1.09714e+07	2.17381e+07		Total	242218	369292	611509		Total	8610	10473	19083		Total	101283	83591.6	184875
	2021					2021					2021					2021
	0-4	1.77243e+06	1.74416e+06	3.51659e+06		0-4	7242	7090	14332		0-4	1726	1683	3409		0-4	35691.4	28786.1	64477.5
	5-9	1.57824e+06	1.55905e+06	3.13729e+06		5-9	9213	9056	18269		5-9	0	0	0		5-9	5594	4441.83	10035.8
	10-14	1.41543e+06	1.40146e+06	2.81689e+06		10-14	11865	11684	23550		10-14	0	0	0		10-14	3086.15	2675.5	5761.65
	15-19	1.25382e+06	1.24589e+06	2.49971e+06		15-19	13506	19688	33195		15-19	1268	3230	4498		15-19	4103.31	2833.87	6937.19
	20-24	1.0597e+06	1.06112e+06	2.12082e+06		20-24	19599	35261	54860		20-24	1608	2237	3845		20-24	4428.13	2856.84	7285.38
	25-29	865706	877576	1.74328e+06		25-29	26794	46716	73510		25-29	1596	1427	3023		25-29	4264.51	2947.12	7212.03
	30-34	717781	735480	1.45326e+06		30-34	31980	53285	85265		30-34	939	698	1637		30-34	4299.98	2887.47	7187.45
	35-39	604258	625821	1.23008e+06		35-39	32479	54410	86888		35-39	557	311	868		35-39	4801.71	2984.59	7786.3
	40-44	494514	517948	1.01246e+06		40-44	29215	49448	78663		40-44	249	371	620		40-44	4662.27	3025.7	7687.97
	45-49	375903	399789	775691		45-49	22226	37286	59511		45-49	27	96	123		45-49	4099.28	2583.61	6682.9
	50-54	272617	299989	572606		50-54	14743	21052	35795		50-54	257	6	263		50-54	3618.11	2532.03	6150.13
	55-59	208517	241688	450205		55-59	8955	11085	20039		55-59	31	4	36		55-59	3314.65	2653.33	5967.98
	60-64	156187	189402	345589		60-64	4500	5103	9603		60-64	7	9	16		60-64	3514.94	3131.29	6646.63
	65-69	114796	143413	258209		65-69	1986	1876	3862		65-69	6	8	13		65-69	3860.31	3801.07	7661.37
	70-74	82098.1	106787	188885		70-74	1000	678	1678		70-74	0	1	1		70-74	4313.28	4692.09	9005.37
	75-79	50458	67911	118369		75-79	356	198	554		75-79	0	0	0		75-79	4245.57	4906.08	9151.66
	80+	34322	50381.9	84703.9		80+	110	67	176		80+	0	0	0		80+	6163.84	8265.47	14429.3
	Total	1.10568e+07	1.12679e+07	2.23246e+07		Total	235768	363982	599750		Total	8271	10081	18352		Total	104061	86004	190065
	2022					2022					2022					2022
	0-4	1.81187e+06	1.78328e+06	3.59516e+06		0-4	6883	6738	13621		0-4	1647	1606	3254		0-4	36661	29558.6	66219.6
	5-9	1.60463e+06	1.58537e+06	3.18999e+06		5-9	8432	8287	16720		5-9	0	0	0		5-9	5700.39	4529.28	10229.7
	10-14	1.44491e+06	1.4304e+06	2.8753e+06		10-14	10972	10805	21777		10-14	0	0	0		10-14	3072.85	2654.14	5726.99
	15-19	1.28055e+06	1.27252e+06	2.55307e+06		15-19	13044	18918	31962		15-19	1222	3111	4333		15-19	4152.48	2868.53	7021.41
	20-24	1.0977e+06	1.09868e+06	2.19638e+06		20-24	19165	33817	52982		20-24	1547	2153	3700		20-24	4594.16	2961.62	7555.79
	25-29	896111	907378	1.80349e+06		25-29	25391	43841	69233		25-29	1528	1368	2896		25-29	4397.5	3053.1	7450.61
	30-34	738831	757148	1.49598e+06		30-34	30400	50467	80866		30-34	897	668	1565		30-34	4386.62	2972.5	7359.13
	35-39	620757	643351	1.26411e+06		35-39	30699	52367	83065		35-39	537	300	838		35-39	4854.5	3054.31	7909.22
	40-44	512061	537131	1.04919e+06		40-44	28219	49168	77387		40-44	242	362	604		40-44	4754.15	3122.42	7876.98
	45-49	395167	420067	815234		45-49	22402	39171	61573		45-49	26	95	121		45-49	4250	2706.12	6956.53
	50-54	284558	312036	596594		50-54	15322	23061	38383		50-54	247	6	253		50-54	3749.08	2627.94	6377.02
	55-59	218391	251603	469994		55-59	9804	12596	22400		55-59	30	4	34		55-59	3463.35	2762.54	6225.9
	60-64	161203	195150	356352		60-64	4890	5871	10761		60-64	7	9	16		60-64	3626.57	3228.81	6855.38
	65-69	118471	148202	266673		65-69	2182	2236	4418		65-69	5	7	13		65-69	3981.61	3926.4	7908.01
	70-74	83789.1	108933	192723		70-74	1079	792	1871		70-74	0	0	1		70-74	4402.74	4790.02	9192.76
	75-79	52207.4	70566.4	122774		75-79	406	238	644		75-79	0	0	0		75-79	4391.86	5097.91	9489.77
	80+	35634.6	52364.6	87999.2		80+	128	76	204		80+	0	0	0		80+	6402.41	8593.91	14996.3
	Total	1.13568e+07	1.15742e+07	2.2931e+07		Total	229418	358448	587866		Total	7936	9690	17626		Total	106842	88508.6	195350
	2023					2023					2023					2023
	0-4	1.85775e+06	1.82859e+06	3.68634e+06		0-4	6538	6400	12938		0-4	1569	1530	3100		0-4	37704.8	30392	68096.8
	5-9	1.63136e+06	1.61222e+06	3.24359e+06		5-9	7905	7769	15674		5-9	0	0	0		5-9	5785.02	4595.78	10380.4
	10-14	1.47374e+06	1.45873e+06	2.93247e+06		10-14	9960	9809	19769		10-14	0	0	0		10-14	3088.57	2662.2	5750.77
	15-19	1.30753e+06	1.29933e+06	2.60686e+06		15-19	12548	18163	30712		15-19	1177	2996	4174		15-19	4183.11	2897.95	7080.65
	20-24	1.13369e+06	1.13432e+06	2.26801e+06		20-24	18772	32499	51271		20-24	1489	2072	3561		20-24	4746.09	3057.94	7804.03
	25-29	928252	938900	1.86715e+06		25-29	24219	41182	65402		25-29	1463	1311	2774		25-29	4537.34	3164.33	7701.27
	30-34	761810	780540	1.54235e+06		30-34	28804	47606	76410		30-34	856	639	1495		30-34	4476.89	3063.58	7540.47
	35-39	637221	660743	1.29796e+06		35-39	28943	50039	78982		35-39	517	290	806		35-39	4894.4	3120.4	8014.8
	40-44	528785	555331	1.08412e+06		40-44	27065	48523	75588		40-44	234	352	587		40-44	4824.68	3209.06	8033.74
	45-49	414764	440986	855750		45-49	22406	40697	63103		45-49	25	93	119		45-49	4389.44	2829.04	7218.48
	50-54	298997	326946	625944		50-54	15918	25268	41185		50-54	241	6	247		50-54	3901.41	2746.83	6648.24
	55-59	227659	260653	488311		55-59	10628	14151	24779		55-59	28	4	32		55-59	3599.57	2863.7	6463.67
	60-64	166550	201087	367637		60-64	5285	6698	11983		60-64	7	8	15		60-64	3741.02	3327.14	7068.16
	65-69	122482	153439	275920		65-69	2436	2678	5114		65-69	5	7	12		65-69	4114.19	4065.84	8180.03
	70-74	85493	111014	196507		70-74	1152	924	2076		70-74	0	0	1		70-74	4490.59	4881.5	9371.69
	75-79	53935.1	73206	127141		75-79	464	287	751		75-79	0	0	0		75-79	4537.74	5290.95	9828.69
	80+	36966.5	54400.9	91367.4		80+	149	87	236		80+	0	0	0		80+	6643	8929.6	15572.6
	Total	1.1667e+07	1.18904e+07	2.35574e+07		Total	223193	352780	575973		Total	7612	9310	16922		Total	109657	91097.4	200755
	2024					2024					2024					2024
	0-4	1.91041e+06	1.88046e+06	3.79086e+06		0-4	6242	6109	12351		0-4	1494	1456	2950		0-4	38798.9	31266.1	70065
	5-9	1.65824e+06	1.63932e+06	3.29756e+06		5-9	7377	7250	14627		5-9	0	0	0		5-9	5865.62	4658.64	10524.3
	10-14	1.50146e+06	1.48612e+06	2.98758e+06		10-14	8854	8719	17573		10-14	0	0	0		10-14	3115.17	2681.14	5796.3
	15-19	1.33529e+06	1.32676e+06	2.66205e+06		15-19	12224	17619	29843		15-19	1135	2888	4024		15-19	4204.06	2924.55	7128.61
	20-24	1.16737e+06	1.16776e+06	2.33513e+06		20-24	18264	31161	49426		20-24	1434	1996	3430		20-24	4881.9	3146.2	8028.1
	25-29	961917	972038	1.93396e+06		25-29	23252	38778	62030		25-29	1403	1259	2662		25-29	4686.85	3281.2	7968.05
	30-34	786253	805123	1.59138e+06		30-34	27361	44877	72238		30-34	818	612	1430		30-34	4574.42	3159.5	7733.91
	35-39	654563	678920	1.33348e+06		35-39	27247	47468	74715		35-39	496	279	775		35-39	4939.13	3191.74	8130.86
	40-44	545361	573179	1.11854e+06		40-44	25791	47565	73356		40-44	227	342	569		40-44	4889.96	3293.29	8183.66
	45-49	433798	461602	895400		45-49	22221	41816	64038		45-49	25	92	117		45-49	4518.8	2949.94	7468.74
	50-54	315935	344706	660641		50-54	16566	27673	44239		50-54	237	6	243		50-54	4081.15	2891.1	6972.65
	55-59	236185	268756	504941		55-59	11343	15674	27016		55-59	26	4	30		55-59	3723.69	2955.98	6680.08
	60-64	172539	207568	380107		60-64	5713	7604	13317		60-64	6	8	14		60-64	3867.56	3433.13	7300.29
	65-69	126653	158815	285468		65-69	2744	3205	5949		65-69	5	7	12		65-69	4253.63	4210.51	8463.74
	70-74	87395.5	113372	200768		70-74	1227	1084	2310		70-74	0	0	1		70-74	4586.51	4981.85	9568.35
	75-79	55547.9	75651.4	131199		75-79	529	344	873		75-79	0	0	0		75-79	4675.97	5473.1	10148.7
	80+	38335.9	56522.7	94858.6		80+	171	102	273		80+	0	0	0		80+	6889.23	9277.79	16166.6
	Total	1.19873e+07	1.22167e+07	2.42039e+07		Total	217125	347049	564174		Total	7307	8949	16256		Total	112552	93775.8	206328
	2025					2025					2025					2025
	0-4	1.97005e+06	1.93916e+06	3.90921e+06		0-4	5978	5850	11828		0-4	1419	1384	2803		0-4	39943.4	32182.1	72125.2
	5-9	1.68465e+06	1.66595e+06	3.3506e+06		5-9	6897	6778	13674		5-9	0	0	0		5-9	5948.64	4724.33	10673
	10-14	1.52825e+06	1.51271e+06	3.04096e+06		10-14	8031	7910	15941		10-14	0	0	0		10-14	3161.91	2720.23	5881.74
	15-19	1.36394e+06	1.35493e+06	2.71887e+06		15-19	11730	16931	28661		15-19	1094	2783	3876		15-19	4186.33	2924.15	7110.48
	20-24	1.19861e+06	1.19892e+06	2.39753e+06		20-24	17625	29756	47380		20-24	1380	1922	3302		20-24	4995.15	3222.36	8217.91
	25-29	997060	1.00663e+06	2.00369e+06		25-29	22715	36720	59435		25-29	1346	1209	2556		25-29	4846.84	3402.91	8249.75
	30-34	812557	831391	1.64395e+06		30-34	25764	42184	67948		30-34	782	585	1368		30-34	4684.03	3264.27	7948.31
	35-39	672828	697924	1.37075e+06		35-39	25662	44820	70482		35-39	475	268	743		35-39	4993.53	3270.72	8263.85
	40-44	561716	590673	1.15239e+06		40-44	24428	46256	70684		40-44	219	332	550		40-44	4952.83	3377.11	8329.94
	45-49	452170	481675	933845		45-49	21852	42504	64356		45-49	24	90	114		45-49	4640.51	3068.02	7708.52
	50-54	335345	365292	700637		50-54	17325	30318	47643		50-54	235	6	241		50-54	4292.72	3061.97	7354.69
	55-59	243872	275910	519782		55-59	11825	17061	28886		55-59	24	4	27		55-59	3833.71	3038.19	6872.31
	60-64	179399	214822	394222		60-64	6218	8602	14821		60-64	6	8	13		60-64	4011.43	3550.81	7562.24
	65-69	130881	164127	295008		65-69	3086	3806	6893		65-69	5	6	11		65-69	4395.49	4354.38	8750.27
	70-74	89621.3	116240	205861		70-74	1316	1280	2596		70-74	0	0	1		70-74	4698.94	5102.75	9801.69
	75-79	57001.1	77800.6	134801		75-79	594	411	1005		75-79	0	0	0		75-79	4801.3	5635.91	10437.2
	80+	39749.2	58740.4	98489.6		80+	197	119	317		80+	0	0	0		80+	7142.72	9640.89	16783.6
	Total	1.23177e+07	1.25529e+07	2.48706e+07		Total	211243	341307	552550		Total	7010	8596	15605		Total	115529	96541.1	212070
	2026					2026					2026					2026
	0-4	2.03042e+06	1.99859e+06	4.02901e+06		0-4	5717	5595	11312		0-4	1346	1313	2659		0-4	41100.4	33108.6	74209
	5-9	1.71685e+06	1.69826e+06	3.41511e+06		5-9	6509	6395	12904		5-9	0	0	0		5-9	6059.06	4811.78	10871.2
	10-14	1.55436e+06	1.53867e+06	3.09303e+06		10-14	7575	7460	15035		10-14	0	0	0		10-14	3231.63	2782.29	6013.92
	15-19	1.39352e+06	1.38389e+06	2.77741e+06		15-19	10927	15945	26872		15-19	1053	2678	3730		15-19	4144.82	2913.26	7058.09
	20-24	1.22753e+06	1.22776e+06	2.45529e+06		20-24	17036	28552	45588		20-24	1326	1848	3174		20-24	5096.3	3290.87	8387.17
	25-29	1.03315e+06	1.0423e+06	2.07546e+06		25-29	22058	34988	57047		25-29	1292	1161	2453		25-29	5013.28	3527.83	8541.12
	30-34	840627	859325	1.69995e+06		30-34	24360	39266	63626		30-34	747	560	1307		30-34	4804.93	3376.71	8181.64
	35-39	692136	717872	1.41001e+06		35-39	24233	42200	66433		35-39	453	256	709		35-39	5058.82	3357.37	8416.19
	40-44	577954	607926	1.18588e+06		40-44	23022	44653	67675		40-44	210	320	530		40-44	5014.89	3460.13	8475.02
	45-49	469896	501098	970994		45-49	21307	42773	64080		45-49	24	88	112		45-49	4755.36	3182.87	7938.23
	50-54	353272	384101	737373		50-54	17700	32424	50124		50-54	230	6	235		50-54	4480.12	3214.71	7694.42
	55-59	252837	284764	537600		55-59	12385	18777	31162		55-59	24	3	28		55-59	3950.58	3127.66	7078.24
	60-64	188909	224861	413770		60-64	6963	9932	16896		60-64	6	7	13		60-64	4208.5	3709.18	7917.68
	65-69	135137	169305	304441		65-69	3438	4461	7899		65-69	5	6	11		65-69	4538.15	4495.03	9033.17
	70-74	92238.7	119723	211962		70-74	1435	1525	2960		70-74	0	0	1		70-74	4831.53	5250.65	10082.2
	75-79	58293.9	79618.9	137913		75-79	657	487	1144		75-79	0	0	0		75-79	4912.93	5774.94	10687.9
	80+	41208.8	61065.7	102275		80+	228	142	370		80+	0	0	0		80+	7404.66	10021.3	17426
	Total	1.26583e+07	1.28991e+07	2.55575e+07		Total	205550	335576	541127		Total	6716	8245	14961		Total	118606	99404.8	218011
	2027					2027					2027					2027
	0-4	2.09136e+06	2.05859e+06	4.14995e+06		0-4	5488	5371	10859		0-4	1276	1244	2521		0-4	42261.5	34036.7	76298.2
	5-9	1.75507e+06	1.73641e+06	3.49148e+06		5-9	6147	6040	12187		5-9	0	0	0		5-9	6190.43	4915.35	11105.8
	10-14	1.58037e+06	1.56468e+06	3.14505e+06		10-14	6862	6757	13619		10-14	0	0	0		10-14	3290.47	2834.28	6124.75
	15-19	1.42311e+06	1.41286e+06	2.83597e+06		15-19	10433	15265	25698		15-19	1010	2571	3581		15-19	4162.55	2951.15	7113.7
	20-24	1.25389e+06	1.25411e+06	2.508e+06		20-24	16460	27461	43921		20-24	1273	1774	3047		20-24	5182.94	3350.92	8533.86
	25-29	1.07032e+06	1.07928e+06	2.1496e+06		25-29	21446	33350	54796		25-29	1238	1114	2351		25-29	5179.72	3656.39	8836.11
	30-34	870383	888569	1.75895e+06		30-34	23018	36424	59442		30-34	713	535	1247		30-34	4937.92	3492.77	8430.69
	35-39	712806	739094	1.4519e+06		35-39	22964	39666	62630		35-39	431	244	675		35-39	5138.61	3453.68	8592.7
	40-44	594196	625076	1.21927e+06		40-44	21622	42833	64455		40-44	202	308	509		40-44	5078.57	3544.76	8623.33
	45-49	486970	519769	1.00674e+06		45-49	20578	42620	63198		45-49	23	85	108		45-49	4863.37	3293.69	8157.06
	50-54	371696	403674	775370		50-54	17946	34280	52226		50-54	224	5	229		50-54	4671.54	3373.08	8045.03
	55-59	264083	296267	560350		55-59	12962	20701	33663		55-59	24	3	27		55-59	4100.49	3246.14	7346.63
	60-64	197927	234114	432040		60-64	7737	11348	19085		60-64	6	7	12		60-64	4402.34	3861.92	8264.26
	65-69	139503	174448	313951		65-69	3778	5152	8930		65-69	4	6	10		65-69	4682.82	4633.66	9316.48
	70-74	95216.1	123745	218961		70-74	1595	1830	3426		70-74	0	0	1		70-74	4983.86	5424.34	10408.2
	75-79	59495.6	81207.5	140704		75-79	714	574	1288		75-79	0	0	0		75-79	5015.3	5893.83	10909.1
	80+	42694.3	63466.8	106161		80+	264	170	434		80+	0	0	0		80+	7673.06	10416.7	18089.3
	Total	1.30091e+07	1.32554e+07	2.62645e+07		Total	200014	329843	529857		Total	6424	7896	14320		Total	121816	102379	224195
	2028					2028					2028					2028
	0-4	2.15277e+06	2.11903e+06	4.2718e+06		0-4	5251	5139	10389		0-4	1210	1180	2390		0-4	43426.5	34967.6	78394.2
	5-9	1.79959e+06	1.78062e+06	3.58021e+06		5-9	5831	5729	11560		5-9	0	0	0		5-9	6339.54	5031.01	11371
	10-14	1.60684e+06	1.59132e+06	3.19817e+06		10-14	6354	6256	12610		10-14	0	0	0		10-14	3327.95	2864.9	6193.26
	15-19	1.45186e+06	1.44105e+06	2.89291e+06		15-19	9830	14478	24309		15-19	969	2464	3433		15-19	4245.57	3027.72	7273.29
	20-24	1.28053e+06	1.28066e+06	2.56119e+06		20-24	15861	26408	42270		20-24	1220	1702	2923		20-24	5267.17	3410.16	8677.33
	25-29	1.10555e+06	1.11436e+06	2.21991e+06		25-29	20907	31918	52824		25-29	1186	1068	2253		25-29	5331.65	3776.08	9107.73
	30-34	901817	919494	1.82131e+06		30-34	21887	33802	55689		30-34	679	510	1190		30-34	5083	3617.3	8699.9
	35-39	735327	761987	1.49731e+06		35-39	21673	37088	58761		35-39	410	233	642		35-39	5235.74	3561.28	8797.02
	40-44	610401	642082	1.25248e+06		40-44	20246	40761	61007		40-44	193	295	488		40-44	5143.85	3630.6	8774.45
	45-49	503263	537484	1.04075e+06		45-49	19700	42114	61814		45-49	22	83	105		45-49	4964.12	3399.28	8363.39
	50-54	390445	423864	814309		50-54	18038	35809	53847		50-54	218	5	223		50-54	4866.99	3537.1	8404.1
	55-59	277665	310490	588155		55-59	13545	22811	36356		55-59	24	3	26		55-59	4286.68	3395.65	7682.33
	60-64	206374	242538	448912		60-64	8501	12809	21310		60-64	5	7	12		60-64	4588.93	4006.59	8595.52
	65-69	144166	179771	323938		65-69	4124	5898	10022		65-69	4	5	9		65-69	4835.16	4774.71	9609.86
	70-74	98457.4	128129	226586		70-74	1802	2205	4007		70-74	0	0	1		70-74	5151.91	5616.16	10768.1
	75-79	60716.3	82763.9	143480		75-79	767	676	1443		75-79	0	0	0		75-79	5116.45	6006.67	11123.1
	80+	44166.4	65864.6	110031		80+	305	205	510		80+	0	0	0		80+	7941.46	10816.4	18757.9
	Total	1.33699e+07	1.36215e+07	2.69915e+07		Total	194620	324106	518727		Total	6141	7555	13696		Total	125152	105440	230592
	2029					2029					2029					2029
	0-4	2.21455e+06	2.17985e+06	4.3944e+06		0-4	5007	4901	9908		0-4	1147	1119	2266		0-4	44604.1	35910.2	80513.9
	5-9	1.85076e+06	1.83129e+06	3.68206e+06		5-9	5568	5470	11039		5-9	0	0	0		5-9	6506.79	5159.97	11666.8
	10-14	1.63347e+06	1.61821e+06	3.25168e+06		10-14	5869	5779	11647		10-14	0	0	0		10-14	3367.44	2897.95	6265.39
	15-19	1.47942e+06	1.46825e+06	2.94767e+06		15-19	9076	13532	22608		15-19	926	2355	3281		15-19	4324.16	3089.37	7413.93
	20-24	1.30793e+06	1.30782e+06	2.61575e+06		20-24	15428	25573	41001		20-24	1168	1631	2799		20-24	5359.46	3472.22	8831.27
	25-29	1.13855e+06	1.1473e+06	2.28585e+06		25-29	20273	30515	50789		25-29	1134	1022	2156		25-29	5463.43	3885.7	9348.72
	30-34	934722	952003	1.88673e+06		30-34	20954	31453	52407		30-34	647	487	1134		30-34	5236.54	3747.47	8984.01
	35-39	759260	786041	1.5453e+06		35-39	20511	34626	55138		35-39	389	221	610		35-39	5341.72	3674.93	9017.05
	40-44	627439	659840	1.28728e+06		40-44	18924	38474	57397		40-44	184	282	466		40-44	5216.79	3721.68	8938.47
	45-49	519415	554852	1.07427e+06		45-49	18707	41303	60010		45-49	21	80	101		45-49	5062.85	3503.25	8566.1
	50-54	408664	443759	852423		50-54	17961	36960	54920		50-54	212	5	217		50-54	5054.79	3699.11	8753.9
	55-59	293576	327417	620993		55-59	14162	25106	39268		55-59	23	3	26		55-59	4509.13	3577.81	8086.94
	60-64	214138	250066	464204		60-64	9178	14245	23423		60-64	5	6	11		60-64	4763.02	4139.58	8902.2
	65-69	149398	185589	334987		65-69	4499	6717	11216		65-69	4	5	9		65-69	5004.01	4927.44	9931.45
	70-74	101822	132619	234441		70-74	2050	2652	4702		70-74	0	0	1		70-74	5328.02	5815.65	11143.7
	75-79	62086.5	84542.3	146629		75-79	822	798	1620		75-79	0	0	0		75-79	5228.08	6131.6	11359.7
	80+	45581	68166.5	113748		80+	349	246	595		80+	0	0	0		80+	8202.19	11206.5	19408.7
	Total	1.37408e+07	1.39976e+07	2.77384e+07		Total	189338	318349	507688		Total	5861	7217	13077		Total	128572	108561	237133
	2030					2030					2030					2030
	0-4	2.27665e+06	2.24099e+06	4.51764e+06		0-4	4768	4666	9434		0-4	1087	1060	2148		0-4	45786.9	36857.3	82644.2
	5-9	1.90879e+06	1.88871e+06	3.79749e+06		5-9	5338	5244	10582		5-9	0	0	0		5-9	6692.97	5304.65	11997.2
	10-14	1.65961e+06	1.64463e+06	3.30424e+06		10-14	5448	5364	10811		10-14	0	0	0		10-14	3408.14	2932.21	6340.35
	15-19	1.50592e+06	1.49459e+06	3.00051e+06		15-19	8429	12690	21119		15-19	882	2246	3129		15-19	4393.87	3139.35	7533.22
	20-24	1.33628e+06	1.33575e+06	2.67203e+06		20-24	14901	24670	39572		20-24	1118	1562	2680		20-24	5446.1	3531.06	8977.16
	25-29	1.16921e+06	1.178e+06	2.34721e+06		25-29	19530	29088	48618		25-29	1084	978	2061		25-29	5575.46	3983.62	9558.68
	30-34	969058	985945	1.955e+06		30-34	20423	29472	49895		30-34	617	465	1082		30-34	5398.55	3882.47	9281.42
	35-39	784990	811734	1.59672e+06		35-39	19197	32186	51383		35-39	369	210	579		35-39	5460.61	3797.04	9257.64
	40-44	645353	678393	1.32375e+06		40-44	17701	36119	53820		40-44	175	269	444		40-44	5297.8	3818.8	9117
	45-49	535354	571872	1.10723e+06		45-49	17628	40152	57780		45-49	21	76	97		45-49	5159.17	3605.61	8764.78
	50-54	426261	463127	889387		50-54	17713	37704	55418		50-54	205	5	210		50-54	5234.12	3857.08	9091.21
	55-59	311780	347019	658799		55-59	14864	27622	42486		55-59	22	3	25		55-59	4771.08	3794.22	8565.7
	60-64	221141	256707	477848		60-64	9661	15559	25220		60-64	5	6	11		60-64	4919.38	4258.06	9177.45
	65-69	155393	192104	347498		65-69	4940	7621	12562		65-69	4	5	8		65-69	5197.05	5097.1	10294.2
	70-74	105227	137048	242275		70-74	2325	3162	5486		70-74	0	0	1		70-74	5507.36	6013.92	11521.3
	75-79	63691.6	86710.4	150402		75-79	888	949	1837		75-79	0	0	0		75-79	5358.65	6282.32	11641
	80+	46922.1	70327.4	117250		80+	396	294	690		80+	0	0	0		80+	8451.25	11576.1	20026.9
	Total	1.41216e+07	1.43836e+07	2.85053e+07		Total	184150	312564	496714		Total	5588	6886	12475		Total	132058	111731	243789
	2031					2031					2031					2031
	0-4	2.33904e+06	2.3024e+06	4.64144e+06		0-4	4517	4421	8938		0-4	1030	1004	2035		0-4	46974.5	37807.6	84782.1
	5-9	1.96753e+06	1.94683e+06	3.91436e+06		5-9	5136	5046	10182		5-9	0	0	0		5-9	6881.57	5450.94	12332.5
	10-14	1.69146e+06	1.67666e+06	3.36812e+06		10-14	5121	5041	10162		10-14	0	0	0		10-14	3461.74	2977.34	6439.08
	15-19	1.53162e+06	1.52025e+06	3.05186e+06		15-19	7971	12037	20008		15-19	839	2138	2977		15-19	4467.62	3192.94	7660.57
	20-24	1.3656e+06	1.36448e+06	2.73008e+06		20-24	14145	23542	37687		20-24	1069	1496	2564		20-24	5528.71	3587.88	9116.59
	25-29	1.19762e+06	1.20644e+06	2.40406e+06		25-29	18839	27876	46715		25-29	1035	935	1970		25-29	5675.4	4071.07	9746.48
	30-34	1.00433e+06	1.02095e+06	2.02528e+06		30-34	19790	27849	47639		30-34	588	444	1032		30-34	5560.95	4019.09	9580.04
	35-39	812430	839054	1.65148e+06		35-39	18050	29521	47572		35-39	350	200	550		35-39	5590.37	3926.4	9516.77
	40-44	664258	697854	1.36211e+06		40-44	16616	33790	50406		40-44	165	256	422		40-44	5389.28	3922.37	9311.65
	45-49	551179	588654	1.13983e+06		45-49	16507	38719	55226		45-49	20	73	93		45-49	5254.68	3706.36	8961.04
	50-54	443249	481867	925115		50-54	17301	38050	55351		50-54	197	5	202		50-54	5405.4	4009.42	9414.81
	55-59	328625	364945	693570		55-59	15238	29645	44883		55-59	22	3	24		55-59	5007.24	3987.65	8994.49
	60-64	229406	265023	494429		60-64	10207	17178	27384		60-64	5	5	10		60-64	5079.37	4380.98	9460.35
	65-69	163722	201149	364871		65-69	5582	8826	14408		65-69	4	5	8		65-69	5460.2	5325.6	10786.2
	70-74	108656	141367	250022		70-74	2606	3716	6322		70-74	0	0	1		70-74	5687.49	6207.36	11894.9
	75-79	65575.6	89339.6	154915		75-79	975	1138	2113		75-79	0	0	0		75-79	5512.19	6466.49	11978.7
	80+	48199.6	72349.2	120549		80+	442	350	792		80+	0	0	0		80+	8687.4	11922.3	20609.7
	Total	1.45125e+07	1.47796e+07	2.92921e+07		Total	179044	306745	485789		Total	5323	6565	11888		Total	135624	114962	250586
	2032					2032					2032					2032
	0-4	2.40164e+06	2.36402e+06	4.76566e+06		0-4	4263	4173	8436		0-4	976	952	1928		0-4	48165	38760.2	86925.2
	5-9	2.02683e+06	2.00551e+06	4.03235e+06		5-9	4957	4870	9827		5-9	0	0	0		5-9	7072.19	5599.24	12671.4
	10-14	1.72926e+06	1.71447e+06	3.44373e+06		10-14	4843	4767	9610		10-14	0	0	0		10-14	3526.63	3030.94	6557.56
	15-19	1.5573e+06	1.546e+06	3.1033e+06		15-19	7261	11128	18390		15-19	796	2031	2828		15-19	4531.7	3242.92	7774.21
	20-24	1.39483e+06	1.39318e+06	2.78801e+06		20-24	13625	22657	36282		20-24	1020	1430	2450		20-24	5622.61	3649.94	9272.96
	25-29	1.22354e+06	1.23244e+06	2.45598e+06		25-29	18167	26782	44949		25-29	988	894	1882		25-29	5760.44	4148.05	9908.48
	30-34	1.04068e+06	1.05725e+06	2.09793e+06		30-34	19206	26364	45569		30-34	560	424	985		30-34	5723.76	4158.52	9881.89
	35-39	841499	867666	1.70917e+06		35-39	16954	26930	43884		35-39	332	190	522		35-39	5730.62	4058.58	9788.79
	40-44	684462	718545	1.40301e+06		40-44	15669	31534	47203		40-44	156	243	400		40-44	5492.44	4034	9526.04
	45-49	567008	605333	1.17234e+06		45-49	15387	37077	52464		45-49	19	70	89		45-49	5349.78	3806.71	9156.09
	50-54	459624	499883	959506		50-54	16716	37991	54707		50-54	190	5	194		50-54	5567.8	4154.9	9722.7
	55-59	345940	383602	729542		55-59	15497	31435	46932		55-59	21	3	24		55-59	5249.03	4187.94	9436.98
	60-64	239752	275811	515563		60-64	10758	18989	29747		60-64	4	5	9		60-64	5284.5	4545.4	9829.9
	65-69	171580	209444	381024		65-69	6252	10107	16359		65-69	3	4	8		65-69	5718.53	5545.64	11264.6
	70-74	112181	145664	257845		70-74	2879	4302	7181		70-74	0	0	1		70-74	5871.26	6397.98	12269.2
	75-79	67712.7	92362.8	160076		75-79	1092	1372	2464		75-79	0	0	0		75-79	5688.3	6681.28	12369.6
	80+	49450.5	74293.7	123744		80+	488	415	903		80+	0	0	0		80+	8916.71	12251.5	21167.8
	Total	1.49133e+07	1.51855e+07	3.00988e+07		Total	174012	300893	474905		Total	5066	6252	11318		Total	139270	118253	257523
	2033					2033					2033					2033
	0-4	2.46438e+06	2.42579e+06	4.89017e+06		0-4	4021	3935	7957		0-4	925	902	1827		0-4	49357	39714.5	89071.6
	5-9	2.08657e+06	2.06463e+06	4.1512e+06		5-9	4763	4679	9441		5-9	0	0	0		5-9	7265.23	5749.15	13014.8
	10-14	1.77329e+06	1.7583e+06	3.53158e+06		10-14	4607	4534	9141		10-14	0	0	0		10-14	3600.78	3093.4	6694.18
	15-19	1.58356e+06	1.57246e+06	3.15602e+06		15-19	6701	10372	17073		15-19	754	1927	2681		15-19	4586.1	3288.86	7874.96
	20-24	1.4231e+06	1.42105e+06	2.84415e+06		20-24	13000	21667	34667		20-24	972	1365	2337		20-24	5728.6	3717.65	9446.25
	25-29	1.24974e+06	1.25865e+06	2.50839e+06		25-29	17479	25735	43213		25-29	942	855	1797		25-29	5843.86	4223.41	10067.3
	30-34	1.07517e+06	1.0917e+06	2.16687e+06		30-34	18696	25117	43813		30-34	534	405	939		30-34	5871.26	4287.08	10158.7
	35-39	872196	897927	1.77012e+06		35-39	16045	24550	40595		35-39	315	181	496		35-39	5879.72	4196.41	10076.1
	40-44	706443	740859	1.4473e+06		40-44	14692	29219	43911		40-44	148	231	379		40-44	5609.31	4154.9	9763.81
	45-49	582798	621869	1.20467e+06		45-49	14286	35198	49484		45-49	18	67	85		45-49	5444.08	3905.44	9349.53
	50-54	475269	516981	992250		50-54	15989	37594	53583		50-54	182	5	186		50-54	5719.33	4291.51	10011.2
	55-59	363564	402849	766413		55-59	15617	32918	48536		55-59	20	2	23		55-59	5494.46	4394.28	9888.74
	60-64	252218	289124	541343		60-64	11308	20970	32278		60-64	4	5	9		60-64	5538.79	4754.56	10293.3
	65-69	178912	216961	395873		65-69	6917	11430	18347		65-69	3	4	7		65-69	5967.17	5753.99	11721.2
	70-74	115958	150121	266079		70-74	3156	4936	8092		70-74	0	0	0		70-74	6065.1	6593.03	12658.1
	75-79	70030.4	95644.5	165675		75-79	1241	1660	2901		75-79	0	0	0		75-79	5881.34	6917.84	12799.6
	80+	50720.8	76246.6	126967		80+	534	492	1026		80+	0	0	0		80+	9146.01	12576.3	21722.7
	Total	1.53239e+07	1.56012e+07	3.09251e+07		Total	169051	295006	464056		Total	4818	5949	10767		Total	142999	121613	264612
	2034					2034					2034					2034
	0-4	2.52718e+06	2.48761e+06	5.01479e+06		0-4	3792	3711	7502		0-4	877	855	1732		0-4	50550.7	40670.8	91221.6
	5-9	2.14668e+06	2.1241e+06	4.27078e+06		5-9	4553	4473	9025		5-9	0	0	0		5-9	7461.49	5902.29	13363.8
	10-14	1.82392e+06	1.80854e+06	3.63245e+06		10-14	4421	4352	8773		10-14	0	0	0		10-14	3686.62	3164.73	6851.35
	15-19	1.60996e+06	1.59915e+06	3.20911e+06		15-19	6178	9659	15837		15-19	712	1824	2536		15-19	4645.34	3338.43	7983.77
	20-24	1.45022e+06	1.44794e+06	2.89816e+06		20-24	12199	20485	32684		20-24	925	1301	2226		20-24	5828.54	3781.72	9610.27
	25-29	1.27667e+06	1.28544e+06	2.56212e+06		25-29	16947	24900	41847		25-29	898	817	1715		25-29	5932.11	4299.98	10232.1
	30-34	1.10753e+06	1.12407e+06	2.23159e+06		30-34	18105	23926	42031		30-34	508	387	895		30-34	5998.21	4403.95	10402.2
	35-39	904324	929744	1.83407e+06		35-39	15317	22441	37758		35-39	299	172	471		35-39	6034.47	4339.07	10373.5
	40-44	729792	764307	1.4941e+06		40-44	13820	27004	40824		40-44	140	219	359		40-44	5733.03	4280.23	10013.3
	45-49	599389	639136	1.23853e+06		45-49	13234	33114	46348		45-49	17	64	81		45-49	5542.82	4008.21	9550.62
	50-54	490782	533746	1.02453e+06		50-54	15154	36902	52056		50-54	174	4	178		50-54	5867.63	4424.91	10292.5
	55-59	380695	421814	802510		55-59	15584	34047	49631		55-59	20	2	22		55-59	5731.82	4597.39	10329.2
	60-64	266788	304938	571726		60-64	11881	23120	35001		60-64	4	5	9		60-64	5843.45	5011.27	10854.7
	65-69	185633	223659	409292		65-69	7511	12730	20241		65-69	3	4	7		65-69	6199.7	5945.01	12144.3
	70-74	120204	155003	275207		70-74	3459	5634	9093		70-74	0	0	0		70-74	6280.71	6803.8	13084.9
	75-79	72428.2	98993	171421		75-79	1419	2002	3421		75-79	0	0	0		75-79	6083.24	7162.87	13246.1
	80+	52060.3	78311.2	130371		80+	583	585	1168		80+	0	0	0		80+	9384.99	12913.2	22298.2
	Total	1.57442e+07	1.60265e+07	3.17707e+07		Total	164154	289083	453237		Total	4576	5654	10230		Total	146805	125048	271852
	2035					2035					2035					2035
	0-4	2.58991e+06	2.54937e+06	5.13928e+06		0-4	3579	3503	7082		0-4	831	810	1640		0-4	51737.1	41620.7	93357.8
	5-9	2.2071e+06	2.18388e+06	4.39098e+06		5-9	4338	4262	8600		5-9	0	0	0		5-9	7658.55	6055.83	13714.4
	10-14	1.88132e+06	1.86545e+06	3.74677e+06		10-14	4259	4192	8451		10-14	0	0	0		10-14	3785.35	3247.75	7033.1
	15-19	1.63588e+06	1.62536e+06	3.26124e+06		15-19	5730	9026	14755		15-19	672	1724	2396		15-19	4700.56	3382.76	8082.91
	20-24	1.47627e+06	1.47399e+06	2.95025e+06		20-24	11448	19354	30802		20-24	878	1239	2117		20-24	5927.68	3846.6	9774.29
	25-29	1.30458e+06	1.31302e+06	2.6176e+06		25-29	16361	24034	40395		25-29	856	782	1638		25-29	6018.76	4375.74	10394.1
	30-34	1.13764e+06	1.15426e+06	2.2919e+06		30-34	17418	22729	40147		30-34	484	370	854		30-34	6107.01	4507.92	10614.9
	35-39	937848	962975	1.90082e+06		35-39	14952	20703	35656		35-39	284	164	448		35-39	6196.48	4485.35	10681.8
	40-44	754880	789355	1.54424e+06		40-44	12800	24796	37596		40-44	132	208	340		40-44	5868.44	4414.02	10282.5
	45-49	616818	657172	1.27399e+06		45-49	12271	30965	43236		45-49	16	61	77		45-49	5648.81	4115.4	9764.61
	50-54	506099	550177	1.05628e+06		50-54	14237	35886	50123		50-54	166	4	170		50-54	6012.71	4555.07	10567.8
	55-59	397251	440278	837529		55-59	15396	34794	50189		55-59	19	2	21		55-59	5959.52	4795.66	10755.2
	60-64	283412	323210	606622		60-64	12520	25471	37991		60-64	4	4	8		60-64	6201.72	5317.54	11519.3
	65-69	191695	229558	421253		65-69	7943	13918	21861		65-69	3	3	6		65-69	6410.07	6115.07	12525.1
	70-74	125073	160475	285548		70-74	3816	6406	10222		70-74	0	0	0		70-74	6527.74	7039.15	13566.9
	75-79	74849.4	102288	177138		75-79	1615	2392	4007		75-79	0	0	0		75-79	6288.36	7405.87	13694.2
	80+	53503.1	80551.8	134054		80+	640	698	1338		80+	0	0	0		80+	9640.09	13275.5	22915.6
	Total	1.61741e+07	1.64614e+07	3.26355e+07		Total	159323	283128	442451		Total	4345	5371	9717		Total	150689	128556	279245
	2036					2036					2036					2036
	0-4	2.65258e+06	2.61107e+06	5.26365e+06		0-4	3384	3312	6696		0-4	787	767	1554		0-4	52923.6	42570.6	95494.5
	5-9	2.26779e+06	2.24394e+06	4.51172e+06		5-9	4107	4035	8142		5-9	0	0	0		5-9	7856.83	6210.18	14067
	10-14	1.93943e+06	1.92307e+06	3.8625e+06		10-14	4118	4053	8171		10-14	0	0	0		10-14	3885.7	3331.57	7216.87
	15-19	1.66744e+06	1.65716e+06	3.3246e+06		15-19	5378	8494	13872		15-19	633	1627	2260		15-19	4767.45	3436.76	8204.21
	20-24	1.50151e+06	1.49933e+06	3.00084e+06		20-24	10833	18370	29202		20-24	832	1177	2009		20-24	6028.83	3912.29	9941.13
	25-29	1.33345e+06	1.34142e+06	2.67487e+06		25-29	15596	22984	38580		25-29	816	748	1564		25-29	6105	4450.7	10555.3
	30-34	1.16556e+06	1.18224e+06	2.34779e+06		30-34	16780	21741	38521		30-34	461	353	814		30-34	6204.94	4601.42	10806.4
	35-39	972316	997266	1.96958e+06		35-39	14496	19333	33829		35-39	269	156	426		35-39	6358.48	4633.25	10991.7
	40-44	781632	815995	1.59763e+06		40-44	11923	22369	34292		40-44	125	197	322		40-44	6014.33	4555.48	10569.8
	45-49	635197	676087	1.31128e+06		45-49	11431	28836	40267		45-49	15	57	73		45-49	5764.06	4228.65	9992.71
	50-54	521314	566381	1.08769e+06		50-54	13279	34597	47876		50-54	158	4	162		50-54	6156.18	4683.23	10839
	55-59	413243	458146	871390		55-59	15057	35163	50220		55-59	18	2	20		55-59	6178.34	4986.68	11165
	60-64	298833	339953	638785		60-64	12883	27369	40252		60-64	4	4	8		60-64	6526.13	5589.97	12116.1
	65-69	198985	237102	436087		65-69	8431	15391	23822		65-69	3	3	6		65-69	6628.9	6293.2	12922.1
	70-74	131866	168113	299979		70-74	4334	7436	11771		70-74	0	0	0		70-74	6863.84	7357.51	14221.8
	75-79	77289.2	105502	182791		75-79	1814	2816	4630		75-79	0	0	0		75-79	6494.7	7642.84	14137.5
	80+	55070.3	82994	138064		80+	710	838	1548		80+	0	0	0		80+	9916.95	13669.7	23586.6
	Total	1.66135e+07	1.69058e+07	3.35193e+07		Total	154553	277137	431690		Total	4122	5098	9220		Total	154674	132154	286828
	2037					2037					2037					2037
	0-4	2.71535e+06	2.67286e+06	5.38821e+06		0-4	3201	3133	6334		0-4	746	727	1473		0-4	54119.7	43528.1	97647.3
	5-9	2.32868e+06	2.30419e+06	4.63288e+06		5-9	3872	3804	7675		5-9	0	0	0		5-9	8055.91	6365.74	14421.2
	10-14	1.9981e+06	1.98124e+06	3.97934e+06		10-14	3991	3928	7919		10-14	0	0	0		10-14	3986.85	3416.2	7402.65
	15-19	1.70491e+06	1.69468e+06	3.39959e+06		15-19	5075	8018	13093		15-19	595	1534	2129		15-19	4847.65	3500.83	8348.89
	20-24	1.52676e+06	1.52479e+06	3.05156e+06		20-24	9995	17152	27147		20-24	786	1116	1902		20-24	6124.75	3974.76	10099.5
	25-29	1.36221e+06	1.36976e+06	2.73196e+06		25-29	15038	22154	37193		25-29	776	713	1489		25-29	6198.9	4528.48	10727.4
	30-34	1.19106e+06	1.20784e+06	2.3989e+06		30-34	16161	20867	37027		30-34	438	337	775		30-34	6287.96	4684.03	10972
	35-39	1.00786e+06	1.03283e+06	2.04069e+06		35-39	14084	18118	32202		35-39	256	149	405		35-39	6521.7	4784.38	11306.1
	40-44	809962	843910	1.65387e+06		40-44	11089	20010	31099		40-44	118	187	305		40-44	6171.49	4701.36	10872.5
	45-49	654820	696196	1.35102e+06		45-49	10714	26769	37483		45-49	15	54	69		45-49	5890.61	4349.14	10240.2
	50-54	536536	582488	1.11902e+06		50-54	12316	33108	45424		50-54	150	4	154		50-54	6299.24	4810.17	11109
	55-59	428671	475329	904001		55-59	14560	35151	49710		55-59	17	2	19		55-59	6387.1	5169.64	11556.7
	60-64	314686	357380	672066		60-64	13143	29053	42196		60-64	4	4	8		60-64	6859.41	5873.68	12733.1
	65-69	208087	246856	454944		65-69	8921	17037	25957		65-69	3	3	6		65-69	6907.37	6530.97	13438.7
	70-74	138221	175056	313277		70-74	4875	8529	13404		70-74	0	0	0		70-74	7193.09	7662.58	14855.7
	75-79	79805.5	108707	188513		75-79	2007	3264	5271		75-79	0	0	0		75-79	6705.87	7876.57	14582.4
	80+	56756.9	85613.5	142370		80+	796	1010	1806		80+	0	0	0		80+	10215.6	14094.8	24310.4
	Total	1.70625e+07	1.73597e+07	3.44222e+07		Total	149839	271104	420943		Total	3904	4831	8735		Total	158773	135851	294625
	2038					2038					2038					2038
	0-4	2.77844e+06	2.73496e+06	5.5134e+06		0-4	3032	2967	5999		0-4	706	689	1395		0-4	55329.1	44496.1	99824.7
	5-9	2.38972e+06	2.36459e+06	4.75431e+06		5-9	3645	3580	7225		5-9	0	0	0		5-9	8254.99	6520.89	14775.9
	10-14	2.05719e+06	2.03984e+06	4.09703e+06		10-14	3844	3784	7628		10-14	0	0	0		10-14	4089.21	3501.64	7590.85
	15-19	1.74853e+06	1.73818e+06	3.48671e+06		15-19	4817	7593	12410		15-19	559	1446	2006		15-19	4943.97	3576.6	8520.97
	20-24	1.55263e+06	1.55098e+06	3.10362e+06		20-24	9286	16074	25360		20-24	742	1054	1796		20-24	6215.42	4034.4	10249.4
	25-29	1.38996e+06	1.39725e+06	2.78721e+06		25-29	14392	21230	35622		25-29	737	679	1415		25-29	6300.45	4607.87	10908.3
	30-34	1.21685e+06	1.23364e+06	2.45049e+06		30-34	15529	20035	35564		30-34	417	321	738		30-34	6372.19	4765.84	11138
	35-39	1.04161e+06	1.06661e+06	2.10822e+06		35-39	13741	17152	30893		35-39	243	142	385		35-39	6671.21	4925.02	11596.6
	40-44	839872	873440	1.71331e+06		40-44	10418	17851	28270		40-44	112	177	289		40-44	6339.95	4855.31	11195.3
	45-49	676149	717879	1.39403e+06		45-49	9963	24641	34604		45-49	14	51	65		45-49	6033.27	4480.12	10513.4
	50-54	551726	598458	1.15018e+06		50-54	11369	31391	42760		50-54	143	4	146		50-54	6442.31	4935.91	11378.2
	55-59	443425	491644	935070		55-59	13933	34817	48750		55-59	16	2	18		55-59	6584.57	5342.13	11926.7
	60-64	330823	375361	706184		60-64	13282	30452	43734		60-64	4	4	8		60-64	7198.73	6166.66	13365
	65-69	219021	258855	477876		65-69	9406	18833	28239		65-69	3	3	5		65-69	7250.72	6834.02	14084.7
	70-74	144107	181299	325406		70-74	5411	9655	15066		70-74	0	0	0		70-74	7508.64	7949.52	15458.2
	75-79	82512.8	112046	194558		75-79	2205	3749	5954		75-79	0	0	0		75-79	6929.93	8117.16	15047.1
	80+	58537.7	88362.3	146900		80+	899	1220	2119		80+	0	0	0		80+	10533.5	14545	25078.5
	Total	1.75211e+07	1.78234e+07	3.53445e+07		Total	145173	265023	410196		Total	3694	4572	8266		Total	162998	139654	302652
	2039					2039					2039					2039
	0-4	2.84208e+06	2.7976e+06	5.63968e+06		0-4	2874	2813	5687		0-4	669	652	1322		0-4	56554.2	45476.6	102031
	5-9	2.45082e+06	2.42504e+06	4.87586e+06		5-9	3429	3369	6798		5-9	0	0	0		5-9	8454.07	6676.05	15129.7
	10-14	2.11664e+06	2.09879e+06	4.21543e+06		10-14	3677	3619	7297		10-14	0	0	0		10-14	4192.78	3588.69	7781.47
	15-19	1.79869e+06	1.78803e+06	3.58671e+06		15-19	4610	7234	11844		15-19	527	1365	1892		15-19	5060.83	3666.47	8727.3
	20-24	1.57864e+06	1.5774e+06	3.15603e+06		20-24	8619	15043	23661		20-24	697	993	1690		20-24	6306.9	4094.45	10401.3
	25-29	1.41658e+06	1.42378e+06	2.84037e+06		25-29	13570	20107	33677		25-29	698	644	1342		25-29	6398.38	4684.03	11082
	30-34	1.24334e+06	1.26003e+06	2.50337e+06		30-34	15046	19406	34453		30-34	396	306	701		30-34	6464.07	4850.47	11314.9
	35-39	1.07333e+06	1.09836e+06	2.17168e+06		35-39	13323	16253	29576		35-39	230	135	365		35-39	6803.8	5054.39	11858.2
	40-44	871166	904495	1.77566e+06		40-44	9910	15958	25868		40-44	105	168	273		40-44	6519.28	5016.5	11535.8
	45-49	698797	740668	1.43947e+06		45-49	9300	22598	31897		45-49	13	49	62		45-49	6186.81	4617.13	10803.9
	50-54	567676	615136	1.18281e+06		50-54	10465	29477	39941		50-54	135	3	138		50-54	6594.24	5067.28	11661.5
	55-59	458057	507641	965698		55-59	13204	34204	47408		55-59	16	2	18		55-59	6780.42	5510.58	12291.4
	60-64	346506	393072	739578		60-64	13285	31522	44807		60-64	3	4	7		60-64	7530	6456.41	13986.4
	65-69	231754	273058	504812		65-69	9909	20777	30685		65-69	2	3	5		65-69	7661.37	7204.78	14866.2
	70-74	149476	186830	336306		70-74	5889	10758	16648		70-74	0	0	0		70-74	7804.03	8211.06	16015.1
	75-79	85565.1	115713	201278		75-79	2422	4286	6708		75-79	0	0	0		75-79	7180.19	8378.71	15558.9
	80+	60378.6	91177.6	151556		80+	1019	1469	2488		80+	0	0	0		80+	10864.8	15010.4	25875.2
	Total	1.79895e+07	1.82968e+07	3.62863e+07		Total	140552	258890	399442		Total	3492	4324	7816		Total	167356	143564	310920
	2040					2040					2040					2040
	0-4	2.90648e+06	2.861e+06	5.76747e+06		0-4	2726	2668	5394		0-4	633	618	1251		0-4	57795	46470	104265
	5-9	2.51185e+06	2.48544e+06	4.99729e+06		5-9	3231	3174	6406		5-9	0	0	0		5-9	8652.34	6830.39	15482.7
	10-14	2.17641e+06	2.15805e+06	4.33445e+06		10-14	3502	3447	6948		10-14	0	0	0		10-14	4297.16	3676.14	7973.29
	15-19	1.85552e+06	1.84449e+06	3.70001e+06		15-19	4430	6917	11347		15-19	498	1292	1790		15-19	5198.66	3770.44	8969.1
	20-24	1.60416e+06	1.60334e+06	3.2075e+06		20-24	8026	14093	22119		20-24	655	934	1589		20-24	6398.38	4154.49	10552.9
	25-29	1.44215e+06	1.44947e+06	2.89162e+06		25-29	12771	19008	31780		25-29	660	611	1271		25-29	6493.49	4757.78	11251.3
	30-34	1.27078e+06	1.2872e+06	2.55798e+06		30-34	14527	18757	33284		30-34	376	291	667		30-34	6560.39	4935.91	11496.7
	35-39	1.10288e+06	1.12799e+06	2.23088e+06		35-39	12815	15353	28168		35-39	219	128	347		35-39	6919.86	5170.85	12090.7
	40-44	903809	936935	1.84074e+06		40-44	9729	14429	24158		40-44	100	159	259		40-44	6709.49	5184.55	11894
	45-49	723119	765013	1.48813e+06		45-49	8495	20552	29047		45-49	12	46	58		45-49	6354.45	4763.83	11118.3
	50-54	584419	632554	1.21697e+06		50-54	9641	27497	37139		50-54	127	3	131		50-54	6756.65	5204.7	11961.3
	55-59	472505	523322	995827		55-59	12399	33282	45680		55-59	15	2	17		55-59	6973.86	5676.21	12650.1
	60-64	361663	410311	771975		60-64	13151	32237	45389		60-64	3	4	7		60-64	7849.98	6739.72	14590.1
	65-69	246225	289408	535633		65-69	10462	22892	33354		65-69	2	3	5		65-69	8142.55	7646.87	15789.4
	70-74	154312	191691	346003		70-74	6239	11762	18001		70-74	0	0	0		70-74	8071.22	8443.59	16514.8
	75-79	89068.8	119829	208898		75-79	2681	4880	7561		75-79	0	0	0		75-79	7466.73	8670.48	16137.6
	80+	62266.6	94028	156295		80+	1151	1754	2905		80+	0	0	0		80+	11205.7	15483.5	26689.3
	Total	1.84676e+07	1.87801e+07	3.72477e+07		Total	135976	252704	388680		Total	3302	4091	7392		Total	171847	147580	319427
	2041					2041					2041					2041
	0-4	2.97191e+06	2.9254e+06	5.89731e+06		0-4	2588	2533	5120		0-4	600	585	1185		0-4	59060.4	47483.1	106544
	5-9	2.57283e+06	2.54577e+06	5.1186e+06		5-9	3050	2996	6045		5-9	0	0	0		5-9	8850.62	6984.74	15835.4
	10-14	2.23643e+06	2.21757e+06	4.454e+06		10-14	3308	3256	6564		10-14	0	0	0		10-14	4402.34	3764.8	8167.13
	15-19	1.91306e+06	1.90165e+06	3.81471e+06		15-19	4270	6625	10895		15-19	470	1221	1691		15-19	5338.1	3875.22	9213.31
	20-24	1.63524e+06	1.6348e+06	3.27004e+06		20-24	7531	13261	20792		20-24	615	878	1493		20-24	6510.01	4227.44	10737
	25-29	1.46689e+06	1.47447e+06	2.94136e+06		25-29	12080	18028	30108		25-29	624	577	1201		25-29	6587.79	4830.72	11418.5
	30-34	1.29919e+06	1.31519e+06	2.61437e+06		30-34	13855	17937	31792		30-34	357	277	634		30-34	6661.54	5022.55	11684.1
	35-39	1.13029e+06	1.15548e+06	2.28577e+06		35-39	12349	14649	26998		35-39	208	122	329		35-39	7025.85	5275.63	12301.5
	40-44	937384	970421	1.9078e+06		40-44	9463	13266	22728		40-44	95	151	246		40-44	6903.74	5355.83	12259.6
	45-49	749042	790906	1.53995e+06		45-49	7815	18293	26108		45-49	11	43	55		45-49	6536.21	4918.98	11455.2
	50-54	602060	650817	1.25288e+06		50-54	8928	25533	34461		50-54	120	3	123		50-54	6930.34	5349.78	12280.1
	55-59	486858	538785	1.02564e+06		55-59	11552	32099	43652		55-59	14	2	16		55-59	7166.09	5839.02	13005.1
	60-64	376310	426995	803305		60-64	12883	32603	45486		60-64	3	4	7		60-64	8158.67	7013.76	15172.8
	65-69	259690	304436	564125		65-69	10786	24607	35393		65-69	2	3	5		65-69	8580.61	8041.8	16622.4
	70-74	160313	198131	358444		70-74	6642	13026	19668		70-74	0	0	0		70-74	8355.74	8694.66	17050.4
	75-79	93994.6	125623	219618		75-79	3057	5678	8735		75-79	0	0	0		75-79	7859.65	9069.04	16928.7
	80+	64218.8	96923.6	161142		80+	1288	2070	3358		80+	0	0	0		80+	11557.1	15963.9	27520.7
	Total	1.89557e+07	1.92734e+07	3.82291e+07		Total	131444	246460	377904		Total	3120	3867	6986		Total	176485	151711	328195
	2042					2042					2042					2042
	0-4	3.03871e+06	2.99117e+06	6.02988e+06		0-4	2457	2404	4861		0-4	568	554	1122		0-4	60363.7	48526.5	108890
	5-9	2.6339e+06	2.6062e+06	5.24009e+06		5-9	2882	2831	5713		5-9	0	0	0		5-9	9048.89	7139.49	16188.8
	10-14	2.29666e+06	2.27729e+06	4.57395e+06		10-14	3108	3059	6168		10-14	0	0	0		10-14	4508.33	3853.46	8361.78
	15-19	1.97115e+06	1.95936e+06	3.9305e+06		15-19	4122	6351	10473		15-19	443	1152	1595		15-19	5479.55	3980.8	9460.35
	20-24	1.67213e+06	1.67193e+06	3.34407e+06		20-24	7092	12500	19592		20-24	577	824	1401		20-24	6643.4	4313.68	10957.1
	25-29	1.49167e+06	1.49959e+06	2.99126e+06		25-29	11183	16822	28006		25-29	588	544	1132		25-29	6680.08	4901.65	11581.7
	30-34	1.32743e+06	1.3431e+06	2.67054e+06		30-34	13367	17320	30688		30-34	339	263	601		30-34	6767.12	5110.4	11877.9
	35-39	1.15537e+06	1.18063e+06	2.336e+06		35-39	11897	14047	25944		35-39	197	116	312		35-39	7117.73	5368.32	12486.1
	40-44	972015	1.00516e+06	1.97717e+06		40-44	9234	12267	21501		40-44	90	143	233		40-44	7103.63	5532.74	12636.4
	45-49	776479	818048	1.59453e+06		45-49	7170	16094	23264		45-49	11	41	52		45-49	6731.66	5080.58	11811.8
	50-54	620878	670231	1.29111e+06		50-54	8322	23622	31944		50-54	113	3	116		50-54	7119.34	5504.53	12623.9
	55-59	501216	554159	1.05538e+06		55-59	10699	30724	41423		55-59	13	2	15		55-59	7358.72	6000.22	13358.9
	60-64	390449	443044	833492		60-64	12474	32612	45086		60-64	3	4	7		60-64	8454.87	7276.51	15731.4
	65-69	273530	320077	593607		65-69	11024	26131	37155		65-69	2	3	5		65-69	9031.16	8453.26	17484.4
	70-74	167776	206413	374189		70-74	7045	14436	21481		70-74	0	0	0		70-74	8716.82	9028.74	17745.6
	75-79	98534.7	130813	229348		75-79	3448	6519	9967		75-79	0	0	0		75-79	8239.67	9445.44	17685.1
	80+	66272	99907	166179		80+	1427	2413	3841		80+	0	0	0		80+	11924.3	16455.6	28379.8
	Total	1.94542e+07	1.97771e+07	3.92313e+07		Total	126953	240153	367106		Total	2943	3649	6591		Total	181289	155973	337261
	2043					2043					2043					2043
	0-4	3.10728e+06	3.05865e+06	6.16593e+06		0-4	2330	2281	4611		0-4	538	524	1062		0-4	61712.5	49606.5	111319
	5-9	2.69526e+06	2.66692e+06	5.36218e+06		5-9	2729	2680	5409		5-9	0	0	0		5-9	9248.78	7295.05	16544.2
	10-14	2.35703e+06	2.33715e+06	4.69418e+06		10-14	2918	2872	5789		10-14	0	0	0		10-14	4614.31	3942.52	8556.83
	15-19	2.02965e+06	2.01748e+06	4.04713e+06		15-19	3956	6062	10017		15-19	418	1086	1504		15-19	5622.61	4088	9710.61
	20-24	1.71508e+06	1.71496e+06	3.43005e+06		20-24	6705	11809	18514		20-24	541	774	1315		20-24	6801.38	4415.23	11216.6
	25-29	1.51707e+06	1.52545e+06	3.04252e+06		25-29	10401	15742	26143		25-29	552	512	1064		25-29	6771.96	4972.18	11744.1
	30-34	1.35467e+06	1.37018e+06	2.72485e+06		30-34	12798	16610	29408		30-34	320	249	569		30-34	6873.92	5197.45	12071.4
	35-39	1.18071e+06	1.206e+06	2.38671e+06		35-39	11431	13479	24911		35-39	186	110	296		35-39	7212.43	5460.2	12672.6
	40-44	1.00491e+06	1.03816e+06	2.04307e+06		40-44	9068	11516	20583		40-44	85	136	220		40-44	7291.02	5699.18	12990.2
	45-49	805430	846760	1.65219e+06		45-49	6671	14086	20757		45-49	10	39	49		45-49	6940.41	5250.65	12191.1
	50-54	641308	691159	1.33247e+06		50-54	7681	21644	29326		50-54	106	3	108		50-54	7327.69	5672.18	12999.9
	55-59	515540	569402	1.08494e+06		55-59	9857	29129	38986		55-59	12	2	14		55-59	7551.36	6160.61	13712
	60-64	403981	458291	862273		60-64	11948	32323	44270		60-64	3	3	6		60-64	8735.76	7523.95	16259.7
	65-69	287617	336214	623831		65-69	11159	27398	38558		65-69	2	2	5		65-69	9490.17	8878.02	18368.6
	70-74	176694	216543	393237		70-74	7444	15970	23415		70-74	0	0	0		70-74	9159.72	9452.29	18612
	75-79	102688	135421	238108		75-79	3832	7381	11213		75-79	0	0	0		75-79	8600.76	9795.24	18396.4
	80+	68482.9	103044	171528		80+	1578	2798	4376		80+	0	0	0		80+	12316	16969	29285
	Total	1.99634e+07	2.02918e+07	4.02552e+07		Total	122504	233782	356286		Total	2774	3440	6213		Total	186272	160378	346650
	2044					2044					2044					2044
	0-4	3.178e+06	3.12827e+06	6.30626e+06		0-4	2209	2162	4370		0-4	508	496	1004		0-4	63113.3	50728	113841
	5-9	2.75717e+06	2.72817e+06	5.48534e+06		5-9	2587	2542	5129		5-9	0	0	0		5-9	9451.08	7452.62	16903.7
	10-14	2.41746e+06	2.39707e+06	4.81453e+06		10-14	2739	2695	5434		10-14	0	0	0		10-14	4720.3	4031.58	8751.48
	15-19	2.08851e+06	2.07595e+06	4.16446e+06		15-19	3771	5760	9530		15-19	394	1024	1418		15-19	5768.09	4196	9963.69
	20-24	1.76443e+06	1.76427e+06	3.5287e+06		20-24	6376	11201	17577		20-24	509	728	1237		20-24	6987.56	4534.12	11521.7
	25-29	1.54261e+06	1.55153e+06	3.09414e+06		25-29	9662	14708	24369		25-29	518	480	998		25-29	6865.45	5043.1	11908.6
	30-34	1.3808e+06	1.39631e+06	2.77711e+06		30-34	12059	15703	27762		30-34	303	235	538		30-34	6974.67	5279.66	12253.9
	35-39	1.20671e+06	1.23194e+06	2.43865e+06		35-39	11102	13102	24204		35-39	177	104	280		35-39	7315.6	5554.51	12870.1
	40-44	1.03586e+06	1.06919e+06	2.10504e+06		40-44	8830	10835	19665		40-44	80	129	209		40-44	7462.29	5852.72	13315
	45-49	835707	876958	1.71266e+06		45-49	6319	12335	18654		45-49	10	37	46		45-49	7161.66	5428.77	12590.8
	50-54	662994	713159	1.37615e+06		50-54	7116	19740	26856		50-54	99	3	102		50-54	7550.15	5847.89	13397.6
	55-59	530576	585319	1.1159e+06		55-59	9051	27344	36395		55-59	12	2	13		55-59	7754.47	6327.05	14081.5
	60-64	417400	473242	890641		60-64	11329	31773	43101		60-64	3	3	6		60-64	9015.04	7766.56	16781.2
	65-69	301297	352098	653395		65-69	11179	28370	39549		65-69	2	2	4		65-69	9939.11	9299.56	19238.3
	70-74	187022	228462	415484		70-74	7853	17623	25476		70-74	0	0	0		70-74	9687.24	9968.53	19655.4
	75-79	106445	139467	245912		75-79	4172	8222	12394		75-79	0	0	0		75-79	8935.65	10112	19047.6
	80+	70919.4	106420	177339		80+	1749	3234	4983		80+	0	0	0		80+	12744.4	17516.3	30260.6
	Total	2.04839e+07	2.08178e+07	4.13017e+07		Total	118102	227348	345450		Total	2614	3243	5857		Total	191445	164939	356383
	2045					2045					2045					2045
	0-4	3.2513e+06	3.20042e+06	6.45172e+06		0-4	2091	2046	4137		0-4	480	468	949		0-4	64568.2	51892.7	116461
	5-9	2.81981e+06	2.79015e+06	5.60996e+06		5-9	2456	2413	4870		5-9	0	0	0		5-9	9655.8	7612.21	17268
	10-14	2.47784e+06	2.45693e+06	4.93477e+06		10-14	2577	2536	5113		10-14	0	0	0		10-14	4825.89	4120.24	8946.13
	15-19	2.14767e+06	2.13474e+06	4.2824e+06		15-19	3578	5454	9032		15-19	371	964	1335		15-19	5913.98	4304.01	10218.4
	20-24	1.82034e+06	1.82011e+06	3.64045e+06		20-24	6083	10649	16732		20-24	478	685	1163		20-24	7200.34	4670.73	11871.5
	25-29	1.56766e+06	1.57714e+06	3.1448e+06		25-29	8996	13753	22749		25-29	484	449	933		25-29	6957.74	5112.42	12070.2
	30-34	1.40588e+06	1.42161e+06	2.8275e+06		30-34	11335	14809	26145		30-34	285	221	506		30-34	7072.19	5358.65	12430.8
	35-39	1.23364e+06	1.25866e+06	2.4923e+06		35-39	10740	12701	23441		35-39	167	98	265		35-39	7424.41	5650.02	13074.4
	40-44	1.06472e+06	1.09818e+06	2.1629e+06		40-44	8506	10155	18661		40-44	76	121	197		40-44	7617.04	5992.16	13609.6
	45-49	867273	908507	1.77578e+06		45-49	6264	10941	17205		45-49	9	34	43		45-49	7394.99	5614.15	13009.5
	50-54	686271	736660	1.42293e+06		50-54	6421	17826	24246		50-54	93	2	95		50-54	7790.33	6035.28	13825.6
	55-59	546350	601942	1.14829e+06		55-59	8315	25493	33808		55-59	11	2	12		55-59	7968.46	6501.95	14470.4
	60-64	430648	487896	918545		60-64	10639	30933	41573		60-64	3	3	6		60-64	9290.69	8004.32	17295
	65-69	314516	367551	682067		65-69	11082	29024	40106		65-69	2	2	4		65-69	10373.1	9711.42	20084.6
	70-74	198687	242099	440786		70-74	8296	19408	27704		70-74	0	0	0		70-74	10301	10579.5	20880.5
	75-79	109822	143012	252834		75-79	4418	8981	13399		75-79	0	0	0		75-79	9238.3	10392.5	19630.8
	80+	73627.9	110078	183707		80+	1951	3723	5674		80+	0	0	0		80+	13218.7	18107.9	31326.6
	Total	2.10161e+07	2.13557e+07	4.23717e+07		Total	113747	220848	334595		Total	2459	3051	5510		Total	196812	169660	366472
	2046					2046					2046					2046
	0-4	3.32743e+06	3.27535e+06	6.60277e+06		0-4	1977	1935	3911		0-4	454	443	897		0-4	66078.2	53101.7	119180
	5-9	2.88344e+06	2.85312e+06	5.73657e+06		5-9	2335	2294	4629		5-9	0	0	0		5-9	9864.15	7775.02	17639.2
	10-14	2.53815e+06	2.51674e+06	5.05489e+06		10-14	2430	2392	4822		10-14	0	0	0		10-14	4931.47	4208.9	9140.37
	15-19	2.20709e+06	2.19377e+06	4.40086e+06		15-19	3370	5137	8506		15-19	348	906	1255		15-19	6061.07	4412.82	10473.9
	20-24	1.87693e+06	1.87664e+06	3.75357e+06		20-24	5812	10128	15940		20-24	449	642	1091		20-24	7415.55	4808.96	12224.5
	25-29	1.59817e+06	1.6082e+06	3.20636e+06		25-29	8429	12919	21347		25-29	452	419	871		25-29	7073.4	5197.05	12270.9
	30-34	1.43016e+06	1.44623e+06	2.87639e+06		30-34	10705	14023	24727		30-34	267	208	475		30-34	7167.3	5436.02	12603.3
	35-39	1.2615e+06	1.28618e+06	2.54768e+06		35-39	10235	12136	22371		35-39	158	93	251		35-39	7539.27	5746.33	13286
	40-44	1.0915e+06	1.12507e+06	2.21657e+06		40-44	8215	9658	17873		40-44	71	115	186		40-44	7760.11	6119.1	13879.2
	45-49	899751	941082	1.84083e+06		45-49	6131	9907	16038		45-49	8	32	41		45-49	7634.37	5804.36	13438.7
	50-54	711071	761657	1.47273e+06		50-54	5839	15703	21542		50-54	87	2	89		50-54	8047.85	6234.76	14282.2
	55-59	562959	619370	1.18233e+06		55-59	7676	23651	31327		55-59	10	1	12		55-59	8195.75	6685.31	14881.1
	60-64	443811	502350	946161		60-64	9911	29849	39760		60-64	2	3	5		60-64	9564.32	8238.46	17802.4
	65-69	327293	382506	709799		65-69	10870	29364	40233		65-69	2	2	4		65-69	10792.7	10110	20902.2
	70-74	209590	254695	464286		70-74	8563	20862	29425		70-74	0	0	0		70-74	10862.4	11128.4	21990.7
	75-79	114231	147979	262211		75-79	4715	9963	14678		75-79	0	0	0		75-79	9575.21	10712.9	20288.1
	80+	77220.2	114837	192057		80+	2227	4361	6587		80+	0	0	0		80+	13812.7	18829.2	32641.9
	Total	2.15603e+07	2.19058e+07	4.34661e+07		Total	109438	214280	323719		Total	2310	2867	5178		Total	202376	174548	376924
	2047					2047					2047					2047
	0-4	3.40643e+06	3.35311e+06	6.75954e+06		0-4	1867	1827	3694		0-4	429	419	848		0-4	67643.4	54355	121998
	5-9	2.94842e+06	2.91741e+06	5.86583e+06		5-9	2220	2181	4400		5-9	0	0	0		5-9	10077.7	7941.46	18019.2
	10-14	2.59855e+06	2.57663e+06	5.17518e+06		10-14	2297	2261	4558		10-14	0	0	0		10-14	5037.46	4297.56	9335.02
	15-19	2.26671e+06	2.25301e+06	4.51972e+06		15-19	3159	4822	7981		15-19	328	853	1181		15-19	6208.97	4521.22	10730.2
	20-24	1.93406e+06	1.93372e+06	3.86778e+06		20-24	5559	9636	15195		20-24	422	604	1026		20-24	7632.76	4948	12580.8
	25-29	1.63435e+06	1.64485e+06	3.2792e+06		25-29	7922	12160	20082		25-29	422	392	814		25-29	7213.24	5298.6	12511.8
	30-34	1.45447e+06	1.47099e+06	2.92546e+06		30-34	9886	13017	22903		30-34	251	195	446		30-34	7261.6	5510.98	12772.6
	35-39	1.28919e+06	1.31363e+06	2.60282e+06		35-39	9900	11761	21661		35-39	149	88	237		35-39	7656.54	5843.05	13499.6
	40-44	1.11601e+06	1.14971e+06	2.26572e+06		40-44	7932	9253	17184		40-44	67	108	176		40-44	7886.65	6231.94	14118.6
	45-49	933249	974879	1.90813e+06		45-49	6031	9041	15072		45-49	8	31	39		45-49	7880.6	6000.62	13881.2
	50-54	737308	787868	1.52518e+06		50-54	5292	13637	18928		50-54	82	2	84		50-54	8321.89	6442.31	14764.2
	55-59	580666	637892	1.21856e+06		55-59	7131	21853	28984		55-59	10	1	11		55-59	8439.56	6880.77	15320.3
	60-64	456981	516723	973704		60-64	9173	28581	37754		60-64	2	3	5		60-64	9837.15	8470.19	18307.7
	65-69	339635	396897	736532		65-69	10536	29385	39921		65-69	2	2	4		65-69	11195.3	10492.4	21687.7
	70-74	220794	267803	488597		70-74	8762	22154	30916		70-74	0	0	0		70-74	11440.7	11700.2	23140.9
	75-79	119677	154312	273989		75-79	5013	11055	16068		75-79	0	0	0		75-79	10001.2	11135.2	21136.8
	80+	80501	119098	199600		80+	2503	5024	7527		80+	0	0	0		80+	14431.3	19572.3	34003.7
	Total	2.2117e+07	2.24685e+07	4.45855e+07		Total	105182	207647	312828		Total	2173	2697	4870		Total	208166	179642	387808
	2048					2048					2048					2048
	0-4	3.48835e+06	3.43375e+06	6.9221e+06		0-4	1762	1725	3487		0-4	405	395	801		0-4	69265.5	55653.9	124919
	5-9	3.01508e+06	2.98338e+06	5.99846e+06		5-9	2108	2070	4178		5-9	0	0	0		5-9	10297.4	8113.13	18410.5
	10-14	2.65925e+06	2.63681e+06	5.29606e+06		10-14	2177	2143	4320		10-14	0	0	0		10-14	5143.85	4387.02	9530.88
	15-19	2.32646e+06	2.31239e+06	4.63885e+06		15-19	2960	4525	7485		15-19	309	803	1112		15-19	6357.28	4630.43	10987.7
	20-24	1.99161e+06	1.9912e+06	3.98281e+06		20-24	5295	9143	14438		20-24	397	568	965		20-24	7851.59	5087.84	12939.4
	25-29	1.67647e+06	1.68731e+06	3.36378e+06		25-29	7471	11473	18944		25-29	396	367	763		25-29	7378.87	5417.49	12796.8
	30-34	1.47941e+06	1.49648e+06	2.97589e+06		30-34	9173	12129	21302		30-34	236	183	419		30-34	7356.3	5585.54	12941.8
	35-39	1.31588e+06	1.34025e+06	2.65612e+06		35-39	9488	11296	20783		35-39	141	83	224		35-39	7771.79	5937.35	13709.1
	40-44	1.14079e+06	1.17456e+06	2.31534e+06		40-44	7632	8875	16507		40-44	64	102	166		40-44	8015.2	6344.38	14359.6
	45-49	965078	1.007e+06	1.97207e+06		45-49	5988	8419	14407		45-49	7	29	36		45-49	8114.34	6186	14300.3
	50-54	764982	815596	1.58058e+06		50-54	4875	11751	16626		50-54	77	2	79		50-54	8612.45	6661.94	15274
	55-59	599878	657855	1.25773e+06		55-59	6554	19988	26542		55-59	9	1	10		55-59	8706.34	7092.34	15798.7
	60-64	470116	530974	1.00109e+06		60-64	8443	27106	35549		60-64	2	3	5		60-64	10110	8700.3	18810.3
	65-69	351461	410582	762044		65-69	10102	29136	39239		65-69	2	2	4		65-69	11578.5	10853.1	22431.6
	70-74	232193	281325	513518		70-74	8879	23230	32108		70-74	0	0	0		70-74	12029.5	12291	24320.5
	75-79	126133	161987	288119		75-79	5305	12239	17544		75-79	0	0	0		75-79	10519.8	11665.5	22185.8
	80+	83557.8	122992	206550		80+	2774	5709	8483		80+	0	0	0		80+	15003.2	20245.8	35248.9
	Total	2.26867e+07	2.30444e+07	4.57311e+07		Total	100985	200957	301942		Total	2045	2539	4584		Total	214112	184853	398964
	2049					2049					2049					2049
	0-4	3.57324e+06	3.5173e+06	7.09054e+06		0-4	1663	1627	3290		0-4	383	373	756		0-4	70946	56999.9	127946
	5-9	3.08384e+06	3.05141e+06	6.13526e+06		5-9	1999	1963	3962		5-9	0	0	0		5-9	10524.7	8290.45	18815.5
	10-14	2.72048e+06	2.69752e+06	5.418e+06		10-14	2067	2034	4101		10-14	0	0	0		10-14	5251.45	4477.3	9728.75
	15-19	2.38628e+06	2.37183e+06	4.75811e+06		15-19	2775	4247	7022		15-19	291	756	1047		15-19	6505.98	4739.24	11245.2
	20-24	2.04949e+06	2.04904e+06	4.09853e+06		20-24	5022	8649	13671		20-24	374	534	908		20-24	8071.22	5228.08	13299.3
	25-29	1.72485e+06	1.73596e+06	3.46081e+06		25-29	7083	10866	17950		25-29	372	344	716		25-29	7573.12	5556.92	13130
	30-34	1.50448e+06	1.52219e+06	3.02666e+06		30-34	8501	11286	19787		30-34	221	171	392		30-34	7451.41	5660.49	13111.9
	35-39	1.34148e+06	1.36595e+06	2.70743e+06		35-39	8917	10638	19555		35-39	133	78	211		35-39	7879.8	6025.61	13905.4
	40-44	1.16618e+06	1.19996e+06	2.36614e+06		40-44	7455	8677	16132		40-44	60	97	157		40-44	8150.61	6459.64	14610.2
	45-49	995035	1.03721e+06	2.03224e+06		45-49	5876	7869	13745		45-49	7	27	34		45-49	8330.75	6358.89	14689.6
	50-54	793912	844761	1.63867e+06		50-54	4596	10116	14712		50-54	72	2	74		50-54	8917.92	6892.46	15810
	55-59	620269	678842	1.29911e+06		55-59	6043	18185	24228		55-59	8	1	10		55-59	8989.25	7314.39	16303.6
	60-64	483907	545860	1.02977e+06		60-64	7741	25451	33192		60-64	2	2	5		60-64	10395.3	8938.87	19334.6
	65-69	363185	424000	787185		65-69	9587	28654	38242		65-69	2	2	4		65-69	11958.5	11206.9	23165.9
	70-74	243248	294614	537863		70-74	8903	24054	32957		70-74	0	0	0		70-74	12604.9	12876.6	25481.5
	75-79	133542	170933	304475		75-79	5601	13504	19105		75-79	0	0	0		75-79	11132.4	12305.5	23437.5
	80+	86469	126639	213108		80+	3024	6396	9421		80+	0	0	0		80+	15542.8	20870	36412.8
	Total	2.32699e+07	2.3634e+07	4.69039e+07		Total	96853	194216	291069		Total	1924	2389	4313		Total	220227	190201	410428
	2050					2050					2050					2050
	0-4	3.66111e+06	3.60379e+06	7.2649e+06		0-4	1569	1535	3104		0-4	361	352	713		0-4	72684.9	58392.6	131078
	5-9	3.15511e+06	3.12193e+06	6.27704e+06		5-9	1892	1859	3751		5-9	0	0	0		5-9	10760.8	8474.62	19235.4
	10-14	2.78243e+06	2.75895e+06	5.54138e+06		10-14	1965	1934	3900		10-14	0	0	0		10-14	5360.66	4569.18	9929.44
	15-19	2.44604e+06	2.43121e+06	4.87725e+06		15-19	2608	3992	6600		15-19	274	711	985		15-19	6654.69	4847.65	11502.3
	20-24	2.10768e+06	2.10717e+06	4.21486e+06		20-24	4748	8165	12913		20-24	352	502	854		20-24	8292.47	5369.13	13661.2
	25-29	1.77964e+06	1.79105e+06	3.57069e+06		25-29	6735	10314	17049		25-29	349	323	672		25-29	7795.17	5716.91	13512.1
	30-34	1.52907e+06	1.54744e+06	3.07651e+06		30-34	7899	10520	18419		30-34	206	160	366		30-34	7545.31	5733.03	13278.3
	35-39	1.36606e+06	1.39085e+06	2.75691e+06		35-39	8357	9993	18350		35-39	125	74	198		35-39	7982.56	6109.43	14092.4
	40-44	1.19247e+06	1.22614e+06	2.41861e+06		40-44	7246	8452	15698		40-44	57	92	149		40-44	8292.06	6576.51	14868.2
	45-49	1.023e+06	1.06544e+06	2.08844e+06		45-49	5680	7319	12999		45-49	7	26	32		45-49	8528.22	6518.07	15046.3
	50-54	824066	875235	1.6993e+06		50-54	4587	8828	13415		50-54	68	2	70		50-54	9237.49	7132.64	16370.1
	55-59	642151	701262	1.34341e+06		55-59	5416	16368	21784		55-59	8	1	9		55-59	9293.51	7551.36	16844.9
	60-64	498370	561405	1.05978e+06		60-64	7099	23729	30827		60-64	2	2	4		60-64	10695.5	9188.73	19883.9
	65-69	374760	437150	811911		65-69	9011	27910	36921		65-69	2	2	3		65-69	12334.5	11554.3	23888.8
	70-74	253925	307532	561457		70-74	8834	24610	33445		70-74	0	0	0		70-74	13162.3	13448.8	26611.1
	75-79	141831	181073	322904		75-79	5915	14856	20771		75-79	0	0	0		75-79	11837.2	13055.5	24892.7
	80+	89304.9	130151	219456		80+	3231	7050	10281		80+	0	0	0		80+	16063.9	21464.4	37528.3
	Total	2.3867e+07	2.42378e+07	4.81048e+07		Total	92793	187433	280226		Total	1809	2246	4055		Total	226521	195703	422223

## Sheet: South Africa, part 1
	Input	Data	Reference
	Percent circumcised in base year, by 5-year age group (Provincial estimates at right)	EIMC: 3.7%	South African National HIV Prevalence, Incidence and Behaviour Survey, 2012 (age 15-49)			Percent circumcised in base year, by 5-year age group (Provincial estimates)
		5-9: 10.5%					Free State	Mpumalanga	North West	KwaZulu-Natal	Eastern Cape	Northern Cape	Western Cape	Limpopo	Gauteng
		10-14: 18.4%	Authors’ assumptions (EIMC, 5-9, 10-14, 50-54, 55-59)			EIMC	0.029	0.039	0.03	0.019	0.059	0.015	0.033	0.058	0.039
		15-19: 31.0%				10-14	0.145	0.195	0.143	0.091	0.288	0.079	0.165	0.282	0.197
		20-24: 43.7%				15-19	0.245	0.344	0.251	0.162	0.522	0.135	0.266	0.505	0.306
		25-29: 46.4%				20-24	0.345	0.485	0.354	0.228	0.736	0.19	0.375	0.712	0.431
		30-34: 46.4%				25-29	0.367	0.515	0.376	0.242	0.781	0.202	0.398	0.756	0.457
		35-39: 46.4%				30-34	0.367	0.515	0.376	0.242	0.781	0.202	0.398	0.756	0.457
		40-44: 46.4%				35-39	0.367	0.515	0.376	0.242	0.781	0.202	0.398	0.756	0.457
		45-49: 46.4%				40-44	0.367	0.515	0.376	0.242	0.781	0.202	0.398	0.756	0.457
		50-54: 43.6%				45-49	0.367	0.515	0.376	0.242	0.781	0.202	0.398	0.756	0.457
		55-59: 43.6%				50-54	0.344	0.484	0.353	0.227	0.734	0.19	0.374	0.71	0.43
	Number of male circumcisions Performed, 2010-2013	2010: 140,000	National program statistics			55-59	0.344	0.484	0.353	0.227	0.734	0.19	0.374	0.71	0.43
		2011: 348,000
		2012: 443,000
		2013: 415,000
	VMMC effectiveness	0.6	Auvert B, Taljaard D, Lagarde E, Sobngwi-Tambekou J, Sitta R, et al. (2005) Randomized, controlled intervention trial of male circumcision for reduction of HIV infection risk: The ANRS 1265 trial. PLoS Med 2(11): e298.
			Gray RH, Kigozi G, Serwadda D, Makumbi F, Watya S, Nalugoda N et al. Male circumcision for HIV prevention n men in Rakai, Uganda: a randomized trial. Lancet 2007; 369: 767-66.
			Bailey RC, Moses S, Parker CB, Agot K, Maclean I, Krieger JN, et al. Male circumcision for HIV prevention in young men in Kisumu, Kenya: a randomized controlled trial. Lancet 2007; 369: 643-56.
	Ratio of infections averted among females to males	0.49	Spectrum, Goals Model
	HIV incidence	See Part 2	Authors’ Calculations
			Spectrum, AIDS Impact Module and Goals module
	Discount rate	0.03	Authors’ assumption.

## Sheet: South Africa part 2 - National
		Population					HIV age distribution					New infections					Deaths					Births
		Total	Male	Female			Total	Male	Female			Total	Male	Female			Total	Male	Female
	2013					2013					2013					2013					2013	533985
	0-4	5095840	2570178	2525662		0-4	47331	23912	23419		0-4	9503	4818	4685		0-4	48859	28273	20586		2014	531984
	5-9	5157901	2594386	2563515		5-9	135037	68039	66998		5-9	0	0	0		5-9	7262	4249	3013		2015	529762
	10-14	5007307	2515510	2491798		10-14	117464	59100	58363		10-14	0	0	0		10-14	8206	4732	3474		2016	527308
	15-19	4675242	2342641	2332601		15-19	115328	39315	76013		15-19	29771	8881	20890		15-19	6617	4188	2429		2017	524600
	20-24	4753776	2369333	2384444		20-24	437923	148644	289279		20-24	72425	27849	44575		20-24	11019	6076	4943		2018	521786
	25-29	4836968	2419217	2417751		25-29	933736	353461	580274		25-29	73047	32934	40113		25-29	24745	12797	11948		2019	519068
	30-34	4358686	2205097	2153589		30-34	1199165	492446	706718		30-34	53890	27080	26810		30-34	35830	19282	16548		2020	516608
	35-39	3479652	1782463	1697189		35-39	1057987	464264	593723		35-39	34411	17998	16414		35-39	46023	26500	19522		2021	514481
	40-44	2783237	1414749	1368488		40-44	745544	339221	406323		40-44	22936	11489	11448		40-44	39011	23685	15326		2022	512683
	45-49	2387359	1158966	1228393		45-49	508050	224377	283672		45-49	16280	7327	8953		45-49	36158	21866	14293		2023	511111
	50-54	2192535	980500	1212036		50-54	343597	136204	207393		50-54	12049	4796	7253		50-54	35954	21054	14900		2024	509711
	55-59	1989923	838953	1150971		55-59	228275	82527	145748		55-59	8551	3377	5175		55-59	39192	22123	17069		2025	508386
	60-64	1599054	646669	952385		60-64	135817	47846	87971		60-64	5571	2448	3122		60-64	43672	24774	18897		2026	506955
	65-69	1188640	453164	735476		65-69	78505	28511	49993		65-69	3916	1773	2143		65-69	46705	25449	21256		2027	505408
	70-74	805192	284215	520977		70-74	46590	16833	29757		70-74	2915	1083	1832		70-74	45308	22849	22459		2028	503696
	75-79	493083	160113	332970		75-79	23929	8682	15247		75-79	680	407	273		75-79	39502	18178	21324		2029	501926
	80+	450875	127265	323610		80+	9724	3623	6100		80+	0	0	0		80+	71085	24636	46450		2030	500198
	Total	51255269	24863415	26391854		Total	6164002	2537008	3626994		Total	345946	152259	193687		Total	585147	310711	274436		2031	498365
	2014					2014					2014					2014					2032	496330
	0-4	5077614	2561452	2516162		0-4	43977	22221	21756		0-4	9506	4820	4686		0-4	47791	27564	20228		2033	494035
	5-9	5119749	2575728	2544021		5-9	113445	57168	56277		5-9	0	0	0		5-9	6409	3792	2617		2034	491557
	10-14	5089442	2556721	2532721		10-14	122855	61812	61043		10-14	0	0	0		10-14	8171	4704	3467		2035	489038
	15-19	4682750	2347560	2335189		15-19	121136	43686	77450		15-19	28044	8362	19682		15-19	6667	4236	2430		2036	486519
	20-24	4711632	2349936	2361696		20-24	410114	138914	271200		20-24	68126	26167	41958		20-24	10265	5778	4487		2037	483925
	25-29	4822273	2406922	2415350		25-29	894432	336111	558320		25-29	69398	31164	38233		25-29	22855	12134	10721		2038	481176
	30-34	4463093	2250906	2212188		30-34	1200793	487787	713006		30-34	52511	26307	26204		30-34	33853	18685	15168		2039	478223
	35-39	3608777	1841267	1767511		35-39	1108592	478642	629950		35-39	33543	17565	15977		35-39	45049	26418	18631		2040	475116
	40-44	2849275	1451354	1397921		40-44	794943	357628	437315		40-44	21831	11036	10795		40-44	38417	23749	14668		2041	472037
	45-49	2418766	1184213	1234553		45-49	542922	239350	303571		45-49	15329	6996	8333		45-49	35763	22115	13648		2042	469068
	50-54	2180211	986731	1193480		50-54	364033	145356	218677		50-54	11158	4514	6644		50-54	35218	21037	14182		2043	466231
	55-59	2008480	847867	1160613		55-59	246567	88717	157850		55-59	8070	3200	4870		55-59	38999	22183	16816		2044	463451
	60-64	1643403	664067	979335		60-64	148746	51667	97079		60-64	5372	2365	3008		60-64	44252	25193	19059		2045	460610
	65-69	1214795	461644	753150		65-69	85073	30104	54969		65-69	3763	1701	2062		65-69	47060	25642	21418		2046	457826
	70-74	837025	293826	543199		70-74	50578	17838	32741		70-74	2854	1055	1798		70-74	46482	23382	23101		2047	455147
	75-79	504219	161277	342942		75-79	25692	8988	16704		75-79	653	387	266		75-79	39807	18132	21675		2048	452560
	80+	458676	127611	331065		80+	10871	3897	6973		80+	0	0	0		80+	71756	24566	47190		2049	450027
	Total	51690179	25069082	26621096		Total	6284769	2569887	3714882		Total	330155	145639	184516		Total	578815	309310	269505		2050	448757
	2015					2015					2015					2015
	0-4	5060607	2553338	2507269		0-4	47258	23881	23377		0-4	9376	4754	4622		0-4	46432	26714	19718
	5-9	5088196	2560435	2527761		5-9	88734	44722	44012		5-9	0	0	0		5-9	5308	3212	2096
	10-14	5143664	2583922	2559742		10-14	123577	62175	61402		10-14	0	0	0		10-14	7542	4374	3168
	15-19	4718329	2366059	2352270		15-19	129640	49088	80551		15-19	26723	7960	18762		15-19	6833	4300	2533
	20-24	4678334	2335266	2343068		20-24	386063	130908	255155		20-24	64622	24803	39819		20-24	9719	5522	4197
	25-29	4789421	2386739	2402682		25-29	850704	317794	532910		25-29	66158	29597	36561		25-29	21384	11282	10102
	30-34	4550716	2288520	2262196		30-34	1192384	479844	712540		30-34	51370	25644	25726		30-34	32481	17701	14780
	35-39	3746183	1904041	1842142		35-39	1153600	491015	662585		35-39	33066	17317	15749		35-39	44214	25449	18765
	40-44	2934173	1497338	1436835		40-44	848387	377620	470767		40-44	21066	10741	10325		40-44	38193	23273	14920
	45-49	2451812	1207609	1244203		45-49	578018	253867	324151		45-49	14540	6711	7829		45-49	35339	21715	13624
	50-54	2173612	996482	1177130		50-54	386381	155674	230707		50-54	10423	4291	6133		50-54	34666	20760	13906
	55-59	2019430	855455	1163974		55-59	264580	95171	169409		55-59	7633	3047	4587		55-59	38766	22015	16751
	60-64	1683276	679829	1003447		60-64	162174	55702	106471		60-64	5197	2292	2906		60-64	44766	25431	19335
	65-69	1244907	471917	772990		65-69	92367	31935	60432		65-69	3650	1649	2000		65-69	47565	25844	21721
	70-74	867820	303213	564607		70-74	54756	18867	35889		70-74	2803	1034	1769		70-74	47608	23851	23757
	75-79	518370	163689	354681		75-79	27619	9358	18261		75-79	637	374	263		75-79	40345	18191	22154
	80+	467244	128090	339154		80+	12112	4176	7936		80+	0	0	0		80+	72557	24518	48039
	Total	52136093	25281943	26854150		Total	6398354	2601798	3796556		Total	317264	140214	177051		Total	573717	304151	269566
	2016					2016					2016					2016
	0-4	5043660	2545358	2498302		0-4	49452	24994	24458		0-4	9184	4657	4527		0-4	45045	25855	19189
	5-9	5069548	2551613	2517935		5-9	69000	34784	34216		5-9	0	0	0		5-9	4345	2703	1642
	10-14	5159700	2592070	2567631		10-14	119594	60174	59420		10-14	0	0	0		10-14	6684	3925	2759
	15-19	4782471	2398616	2383855		15-19	139765	55056	84709		15-19	25589	7614	17975		15-19	6906	4266	2640
	20-24	4650694	2323550	2327144		20-24	365983	124786	241197		20-24	61271	23503	37769		20-24	9274	5280	3993
	25-29	4744976	2362563	2382413		25-29	804612	299482	505131		25-29	62861	28025	34836		25-29	19884	10196	9688
	30-34	4617291	2316325	2300966		30-34	1174264	469214	705050		30-34	50003	24863	25140		30-34	30784	16139	14645
	35-39	3886764	1969320	1917443		35-39	1191398	501721	689677		35-39	32647	17079	15568		35-39	42611	23425	19186
	40-44	3032945	1546533	1486412		40-44	904376	398007	506369		40-44	20417	10467	9950		40-44	37489	21956	15533
	45-49	2491925	1236569	1255356		45-49	615472	270366	345105		45-49	13813	6458	7355		45-49	34483	20680	13803
	50-54	2175571	1010718	1164854		50-54	411196	167546	243650		50-54	9761	4089	5672		50-54	33925	20140	13785
	55-59	2022384	862105	1160279		55-59	282139	102099	180041		55-59	7182	2893	4289		55-59	38235	21576	16659
	60-64	1718809	694094	1024715		60-64	176254	60130	116124		60-64	5006	2211	2795		60-64	45064	25460	19604
	65-69	1279320	484196	795124		65-69	100529	34129	66400		65-69	3545	1603	1943		65-69	48165	26058	22107
	70-74	896174	311919	584255		70-74	59096	19948	39148		70-74	2739	1008	1731		70-74	48556	24207	24349
	75-79	536119	167570	368548		75-79	29779	9837	19942		75-79	625	364	261		75-79	41133	18377	22756
	80+	476507	128662	347845		80+	13446	4466	8981		80+	0	0	0		80+	73446	24478	48968
	Total	52584859	25501780	27083079		Total	6506354	2636738	3869616		Total	304642	134834	169808		Total	566028	294723	271306
	2017					2017					2017					2017
	0-4	5026973	2537512	2489460		0-4	51378	25971	25407		0-4	8937	4531	4405		0-4	43724	25031	18693
	5-9	5056322	2545600	2510722		5-9	52033	26240	25793		5-9	0	0	0		5-9	3632	2322	1310
	10-14	5145996	2585361	2560635		10-14	112835	56780	56055		10-14	0	0	0		10-14	5824	3472	2352
	15-19	4868253	2441906	2426347		15-19	149423	60580	88843		15-19	24595	7312	17283		15-19	6992	4269	2723
	20-24	4629076	2314620	2314456		20-24	350195	120680	229515		20-24	57993	22230	35763		20-24	8946	5086	3860
	25-29	4697566	2338583	2358983		25-29	758174	281654	476520		25-29	59569	26480	33089		25-29	18803	9407	9397
	30-34	4661006	2333242	2327763		30-34	1146669	455696	690973		30-34	48364	23946	24418		30-34	29576	15015	14560
	35-39	4023020	2033202	1989818		35-39	1218852	509152	709700		35-39	32189	16808	15380		35-39	41848	22207	19641
	40-44	3142786	1600255	1542530		40-44	960194	418136	542057		40-44	19848	10216	9632		40-44	37599	21331	16268
	45-49	2541475	1269201	1272274		45-49	656298	288217	368081		45-49	13144	6218	6926		45-49	34372	20247	14125
	50-54	2187825	1029631	1158194		50-54	438268	180622	257646		50-54	9165	3906	5259		50-54	33663	19898	13765
	55-59	2017566	868000	1149566		55-59	298873	109344	189529		55-59	6716	2738	3978		55-59	37790	21296	16494
	60-64	1749672	706730	1042941		60-64	190882	64878	126004		60-64	4796	2123	2673		60-64	45364	25529	19834
	65-69	1318551	498701	819849		65-69	109601	36679	72922		65-69	3447	1560	1887		65-69	49027	26452	22575
	70-74	920848	319487	601361		70-74	63474	21021	42453		70-74	2657	977	1680		70-74	49331	24504	24828
	75-79	557733	173002	384731		75-79	32203	10420	21782		75-79	616	357	259		75-79	42238	18749	23489
	80+	486492	129320	357172		80+	14860	4760	10100		80+	0	0	0		80+	74431	24463	49967
	Total	53031158	25724355	27306803		Total	6604212	2670830	3933382		Total	292034	129403	162631		Total	563159	289277	273882
	2018					2018					2018					2018
	0-4	5009929	2529480	2480449		0-4	51719	26146	25573		0-4	8659	4391	4268		0-4	42461	24238	18224
	5-9	5049024	2542583	2506441		5-9	40045	20200	19844		5-9	0	0	0		5-9	3175	2070	1105
	10-14	5110155	2567688	2542467		10-14	103542	52115	51428		10-14	0	0	0		10-14	5097	3084	2013
	15-19	4961492	2488910	2472582		15-19	156494	64669	91825		15-19	24147	7177	16971		15-19	7030	4276	2754
	20-24	4619529	2311285	2308244		20-24	340267	119028	221239		20-24	55910	21413	34497		20-24	8762	4968	3793
	25-29	4655097	2318415	2336682		25-29	714526	265326	449200		25-29	57468	25486	31981		25-29	18116	8908	9208
	30-34	4680594	2338664	2341930		30-34	1110801	439604	671197		30-34	47368	23352	24016		30-34	28782	14324	14458
	35-39	4148855	2092233	2056622		35-39	1234897	512486	722411		35-39	32251	16798	15452		35-39	41736	21704	20032
	40-44	3263974	1658852	1605122		40-44	1014139	437283	576856		40-44	19737	10186	9551		40-44	38374	21350	17023
	45-49	2599040	1304506	1294534		45-49	699936	306781	393155		45-49	12764	6104	6660		45-49	34888	20363	14525
	50-54	2211420	1053203	1158217		50-54	467751	194716	273034		50-54	8800	3811	4988		50-54	33878	20044	13834
	55-59	2008011	874086	1133925		55-59	315242	116983	198259		55-59	6373	2636	3737		55-59	37465	21200	16265
	60-64	1774981	717671	1057310		60-64	205885	69886	135999		60-64	4656	2067	2589		60-64	45649	25646	20003
	65-69	1360301	514492	845809		65-69	119478	39523	79955		65-69	3414	1547	1867		65-69	50063	26982	23081
	70-74	943404	326467	616937		70-74	68000	22110	45891		70-74	2614	961	1654		70-74	50002	24779	25223
	75-79	582146	179573	402574		75-79	34856	11079	23777		75-79	618	357	260		75-79	43580	19265	24315
	80+	497600	130238	367361		80+	16362	5061	11302		80+	0	0	0		80+	75549	24497	51053
	Total	53475552	25948346	27527206		Total	6693942	2702996	3990946		Total	284778	126286	158491		Total	564607	287700	276908
	2019					2019					2019					2019
	0-4	4991043	2520516	2470527		0-4	51039	25806	25234		0-4	8364	4242	4123		0-4	41206	23452	17755
	5-9	5035439	2536343	2499095		5-9	38891	19622	19269		5-9	0	0	0		5-9	2987	1954	1033
	10-14	5077539	2551896	2525643		10-14	86290	43439	42851		10-14	0	0	0		10-14	4309	2666	1643
	15-19	5045462	2531155	2514307		15-19	160292	66963	93329		15-19	23839	7087	16752		15-19	6992	4251	2741
	20-24	4631546	2318411	2313135		20-24	335852	119558	216294		20-24	54329	20787	33542		20-24	8706	4920	3786
	25-29	4621314	2303507	2317808		25-29	675235	251009	424226		25-29	55752	24682	31069		25-29	17684	8576	9108
	30-34	4676426	2333084	2343342		30-34	1067824	421364	646460		30-34	46379	22769	23609		30-34	28097	13786	14311
	35-39	4260741	2144411	2116330		35-39	1239760	511662	728098		35-39	32382	16815	15567		35-39	41736	21422	20313
	40-44	3395450	1722028	1673422		40-44	1064512	454834	609678		40-44	19817	10242	9575		40-44	39321	21592	17729
	45-49	2666211	1343474	1322737		45-49	745926	325743	420183		45-49	12502	6037	6465		45-49	35642	20684	14958
	50-54	2244132	1079861	1164271		50-54	499291	209498	289793		50-54	8522	3745	4776		50-54	34304	20343	13961
	55-59	1998774	881887	1116887		55-59	332398	125336	207061		55-59	6072	2552	3520		55-59	37218	21209	16010
	60-64	1793886	727119	1066767		60-64	220956	75111	145844		60-64	4521	2016	2505		60-64	45839	25753	20085
	65-69	1400753	530016	870738		65-69	129895	42560	87335		65-69	3389	1539	1850		65-69	51085	27525	23560
	70-74	966962	333986	632976		70-74	72911	23290	49621		70-74	2586	950	1636		70-74	50702	25091	25611
	75-79	607468	186586	420882		75-79	37666	11771	25895		75-79	621	359	262		75-79	45005	19839	25166
	80+	510464	131684	378780		80+	17974	5378	12596		80+	0	0	0		80+	76885	24617	52268
	Total	53923611	26175965	27747645		Total	6776712	2732945	4043766		Total	279073	123822	155251		Total	567718	287679	280039
	2020					2020					2020					2020
	0-4	4970121	2510516	2459605		0-4	48290	24419	23870		0-4	8066	4090	3976		0-4	39990	22689	17300
	5-9	5020933	2529690	2491243		5-9	42276	21334	20942		5-9	0	0	0		5-9	2884	1881	1002
	10-14	5054604	2541045	2513559		10-14	68966	34724	34242		10-14	0	0	0		10-14	3630	2304	1326
	15-19	5102828	2560055	2542773		15-19	160226	67209	93017		15-19	23570	7013	16557		15-19	6826	4156	2670
	20-24	4672297	2339618	2332679		20-24	336511	121981	214530		20-24	53298	20371	32928		20-24	8759	4930	3830
	25-29	4596155	2293400	2302755		25-29	641081	238986	402095		25-29	54363	24036	30327		25-29	17439	8358	9081
	30-34	4653570	2319370	2334200		30-34	1019935	401811	618125		30-34	45427	22216	23212		30-34	27435	13308	14127
	35-39	4355245	2187918	2167327		35-39	1233915	506847	727069		35-39	32540	16837	15703		35-39	41626	21162	20463
	40-44	3534394	1788584	1745811		40-44	1109617	470221	639396		40-44	20061	10370	9691		40-44	40233	21882	18352
	45-49	2750519	1390794	1359725		45-49	795531	345868	449663		45-49	12377	6032	6346		45-49	36570	21146	15425
	50-54	2278055	1104632	1173422		50-54	531048	223777	307271		50-54	8290	3687	4603		50-54	34724	20624	14099
	55-59	1994499	892715	1101784		55-59	351357	134667	216691		55-59	5821	2489	3332		55-59	37071	21305	15766
	60-64	1805643	735324	1070319		60-64	235733	80521	155212		60-64	4390	1970	2419		60-64	45889	25833	20056
	65-69	1437284	544191	893093		65-69	140673	45728	94946		65-69	3365	1531	1834		65-69	51967	28006	23961
	70-74	993754	342853	650901		70-74	78418	24634	53784		70-74	2577	947	1630		70-74	51541	25492	26049
	75-79	632009	193451	438558		75-79	40573	12464	28109		75-79	623	361	262		75-79	46375	20399	25976
	80+	525628	133862	391767		80+	19718	5724	13994		80+	0	0	0		80+	78524	24862	53662
	Total	54377540	26408019	27969521		Total	6853871	2760915	4092956		Total	274770	121950	152820		Total	571482	288337	283146
	2021					2021					2021					2021
	0-4	4949191	2500498	2448693		0-4	44705	22611	22094		0-4	7769	3940	3829		0-4	38831	21963	16869
	5-9	5006587	2523213	2483374		5-9	44139	22279	21860		5-9	0	0	0		5-9	2785	1812	973
	10-14	5044130	2536431	2507699		10-14	55926	28166	27760		10-14	0	0	0		10-14	3110	2024	1085
	15-19	5123793	2570753	2553041		15-19	156331	65508	90823		15-19	23074	6876	16198		15-19	6546	3995	2551
	20-24	4742977	2375564	2367413		20-24	340969	125735	215234		20-24	52382	20003	32379		20-24	8892	4983	3909
	25-29	4578099	2286929	2291170		25-29	612072	229231	382841		25-29	52816	23330	29486		25-29	17340	8228	9112
	30-34	4619917	2301681	2318236		30-34	969565	381813	587752		30-34	44214	21552	22663		30-34	26810	12877	13933
	35-39	4429279	2221184	2208095		35-39	1217731	498182	719548		35-39	32428	16716	15713		35-39	41352	20860	20491
	40-44	3676013	1856369	1819645		40-44	1147290	482702	664588		40-44	20273	10472	9802		40-44	41012	22143	18869
	45-49	2847592	1440338	1407254		45-49	847140	365463	481677		45-49	12270	6015	6255		45-49	37529	21593	15936
	50-54	2317846	1133711	1184135		50-54	564315	238977	325338		50-54	8051	3630	4421		50-54	35193	20961	14232
	55-59	1997821	907190	1090631		55-59	372412	144973	227439		55-59	5576	2427	3149		55-59	37032	21477	15555
	60-64	1809912	742486	1067427		60-64	249953	86091	163862		60-64	4226	1914	2312		60-64	45772	25875	19896
	65-69	1470015	557054	912961		65-69	151859	49045	102815		65-69	3317	1513	1805		65-69	52702	28416	24286
	70-74	1023988	353150	670838		70-74	84576	26163	58412		70-74	2565	944	1621		70-74	52542	25989	26552
	75-79	654783	199864	454919		75-79	43549	13142	30407		75-79	621	361	260		75-79	47607	20908	26699
	80+	543375	136839	406536		80+	21615	6105	15510		80+	0	0	0		80+	80520	25250	55270
	Total	54835318	26643253	28192065		Total	6924147	2786188	4137959		Total	269582	119690	149892		Total	575573	289355	286217
	2022					2022					2022					2022
	0-4	4930041	2491364	2438677		0-4	41530	21009	20521		0-4	7480	3794	3687		0-4	37730	21271	16459
	5-9	4992400	2516813	2475587		5-9	45259	22849	22410		5-9	0	0	0		5-9	2690	1745	945
	10-14	5037381	2533766	2503615		10-14	43859	22097	21762		10-14	0	0	0		10-14	2717	1810	907
	15-19	5116088	2567158	2548930		15-19	150540	62937	87603		15-19	22474	6704	15770		15-19	6167	3778	2389
	20-24	4835366	2422227	2413140		20-24	346895	129703	217193		20-24	51814	19768	32045		20-24	9048	5051	3997
	25-29	4566353	2283322	2283030		25-29	588529	221840	366689		25-29	51412	22683	28729		25-29	17351	8167	9184
	30-34	4583404	2283985	2299419		30-34	919365	362320	557045		30-34	43075	20935	22140		30-34	26265	12506	13759
	35-39	4481105	2243397	2237708		35-39	1192040	486033	706007		35-39	32222	16539	15683		35-39	40933	20508	20425
	40-44	3813682	1922251	1891431		40-44	1175348	491493	683855		40-44	20528	10584	9945		40-44	41605	22335	19270
	45-49	2955261	1493779	1461482		45-49	898882	384486	514396		45-49	12243	6028	6215		45-49	38486	22037	16449
	50-54	2366160	1165709	1200451		50-54	600583	254961	345623		50-54	7859	3588	4272		50-54	35736	21325	14411
	55-59	2010573	925678	1084895		55-59	395671	156181	239490		55-59	5375	2379	2996		55-59	37119	21723	15396
	60-64	1807040	748876	1058164		60-64	263510	91836	171674		60-64	4060	1860	2200		60-64	45485	25880	19604
	65-69	1498725	568556	930169		65-69	163485	52534	110950		65-69	3263	1492	1772		65-69	53277	28746	24530
	70-74	1058029	365034	692995		70-74	91472	27913	63560		70-74	2563	945	1618		70-74	53738	26600	27139
	75-79	674929	205554	469375		75-79	46560	13791	32769		75-79	616	359	257		75-79	48627	21333	27294
	80+	563805	140628	423177		80+	23687	6524	17163		80+	0	0	0		80+	82894	25784	57111
	Total	55290343	26878097	28412246		Total	6987216	2808507	4178709		Total	264984	117655	147329		Total	579870	290600	289270
	2023					2023					2023					2023
	0-4	4913334	2483451	2429882		0-4	39136	19801	19334		0-4	7204	3653	3550		0-4	36690	20615	16075
	5-9	4978436	2510513	2467923		5-9	45457	22954	22503		5-9	0	0	0		5-9	2589	1676	913
	10-14	5034127	2532867	2501260		10-14	34470	17373	17097		10-14	0	0	0		10-14	2452	1661	792
	15-19	5085797	2552400	2533397		15-19	142306	59206	83099		15-19	21862	6524	15338		15-19	5721	3522	2199
	20-24	4934117	2472029	2462087		20-24	351522	132752	218770		20-24	51615	19678	31937		20-24	9164	5099	4065
	25-29	4565124	2284468	2280655		25-29	571352	217031	354321		25-29	50356	22186	28170		25-29	17453	8160	9293
	30-34	4550469	2269266	2281203		30-34	871841	344226	527615		30-34	42193	20456	21737		30-34	25833	12203	13630
	35-39	4508800	2253848	2254952		35-39	1157564	470778	686786		35-39	32015	16360	15655		35-39	40391	20108	20284
	40-44	3941426	1983191	1958235		40-44	1192693	496135	696558		40-44	20861	10726	10135		40-44	42003	22441	19562
	45-49	3073981	1551752	1522228		45-49	949402	402627	546776		45-49	12344	6095	6249		45-49	39441	22480	16961
	50-54	2421965	1200042	1221923		50-54	639675	271531	368144		50-54	7735	3570	4165		50-54	36330	21701	14629
	55-59	2033806	948307	1085499		55-59	421373	168309	253064		55-59	5233	2353	2881		55-59	37351	22043	15308
	60-64	1799805	755382	1044423		60-64	276903	97927	178976		60-64	3911	1816	2095		60-64	45093	25877	19216
	65-69	1522608	578663	943945		65-69	175451	56208	119243		65-69	3214	1473	1741		65-69	53677	28997	24680
	70-74	1094013	377818	716195		70-74	99030	29860	69169		70-74	2573	951	1622		70-74	55039	27275	27764
	75-79	693638	210902	482736		75-79	49708	14444	35264		75-79	614	358	256		75-79	49506	21708	27798
	80+	586367	145063	441304		80+	25926	6973	18954		80+	0	0	0		80+	85594	26440	59154
	Total	55737811	27109963	28627848		Total	7043808	2828134	4215674		Total	261730	116199	145531		Total	584328	292006	292322
	2024					2024					2024					2024
	0-4	4898848	2476647	2422201		0-4	37075	18762	18313		0-4	6938	3519	3419		0-4	35734	20006	15728
	5-9	4962194	2503057	2459137		5-9	44746	22599	22147		5-9	0	0	0		5-9	2495	1611	884
	10-14	5022363	2527629	2494734		10-14	33955	17117	16838		10-14	0	0	0		10-14	2344	1590	755
	15-19	5058845	2539594	2519251		15-19	127086	51977	75108		15-19	21282	6349	14933		15-19	5117	3180	1938
	20-24	5022020	2516290	2505729		20-24	353497	134318	219180		20-24	51483	19618	31865		20-24	9203	5105	4098
	25-29	4582635	2294602	2288033		25-29	560607	214749	345858		25-29	49611	21825	27786		25-29	17636	8199	9436
	30-34	4523620	2258382	2265238		30-34	828395	328021	500373		30-34	41464	20063	21401		30-34	25509	11966	13543
	35-39	4511830	2252661	2259169		35-39	1115261	452891	662369		35-39	31730	16144	15586		35-39	39731	19658	20073
	40-44	4055233	2037094	2018139		40-44	1199276	496607	702670		40-44	21198	10863	10335		40-44	42211	22457	19754
	45-49	3202547	1613959	1588588		45-49	997093	419412	577681		45-49	12540	6200	6340		45-49	40376	22913	17463
	50-54	2486740	1237679	1249062		50-54	681307	288548	392759		50-54	7662	3572	4091		50-54	36981	22100	14882
	55-59	2065403	973650	1091753		55-59	449219	181127	268092		55-59	5129	2339	2791		55-59	37692	22406	15286
	60-64	1792697	763302	1029395		60-64	291175	104671	186504		60-64	3775	1779	1996		60-64	44706	25912	18793
	65-69	1540799	587505	953293		65-69	187535	60066	127470		65-69	3161	1455	1706		65-69	53896	29180	24716
	70-74	1128882	390365	738517		70-74	107045	31945	75100		70-74	2585	958	1626		70-74	56279	27930	28349
	75-79	713218	216649	496570		75-79	53185	15163	38023		75-79	617	359	258		75-79	50401	22103	28298
	80+	610168	149880	460289		80+	28308	7439	20869		80+	0	0	0		80+	88498	27175	61324
	Total	56178041	27338944	28839097		Total	7094766	2845412	4249354		Total	259175	115042	144133		Total	588809	293491	295318
	2025					2025					2025					2025
	0-4	4886068	2470691	2415377		0-4	35265	17848	17416		0-4	6684	3390	3294		0-4	34832	19429	15403
	5-9	4943113	2494157	2448956		5-9	42067	21251	20816		5-9	0	0	0		5-9	2404	1548	856
	10-14	5008672	2521470	2487202		10-14	37463	18890	18574		10-14	0	0	0		10-14	2290	1547	743
	15-19	5039923	2530903	2509020		15-19	111589	44561	67028		15-19	20796	6199	14598		15-19	4612	2888	1723
	20-24	5081064	2546102	2534962		20-24	351500	133901	217599		20-24	51232	19517	31715		20-24	9135	5052	4083
	25-29	4624871	2316746	2308125		25-29	556109	214841	341268		25-29	49235	21625	27610		25-29	17891	8280	9611
	30-34	4501762	2250355	2251407		30-34	789581	313889	475692		30-34	40857	19736	21121		30-34	25272	11782	13490
	35-39	4494241	2242215	2252026		35-39	1067168	433220	633948		35-39	31394	15907	15487		35-39	38992	19178	19814
	40-44	4151111	2081920	2069191		40-44	1195203	492978	702225		40-44	21514	10982	10532		40-44	42231	22377	19854
	45-49	3337912	1679103	1658808		45-49	1040140	434255	605885		45-49	12819	6338	6481		45-49	41271	23327	17944
	50-54	2567275	1282824	1284452		50-54	726544	306670	419873		50-54	7659	3603	4056		50-54	37808	22606	15201
	55-59	2097961	997147	1100814		55-59	477509	193600	283909		55-59	5041	2325	2716		55-59	38012	22715	15296
	60-64	1789833	773738	1016096		60-64	307214	112295	194919		60-64	3661	1752	1908		60-64	44421	26024	18397
	65-69	1552542	595254	957288		65-69	199445	64094	135350		65-69	3104	1437	1667		65-69	53927	29308	24619
	70-74	1160533	401883	758650		70-74	115379	34126	81252		70-74	2592	964	1628		70-74	57350	28506	28843
	75-79	735277	223306	511972		75-79	57145	15996	41149		75-79	624	363	261		75-79	51431	22573	28858
	80+	634481	154864	479617		80+	30816	7914	22902		80+	0	0	0		80+	91489	27945	63544
	Total	56606639	27562678	29043961		Total	7140135	2860330	4279806		Total	257213	114137	143076		Total	593366	295085	298281
	2026					2026					2026					2026
	0-4	4874514	2465339	2409174		0-4	33626	17022	16604		0-4	6443	3268	3175		0-4	33948	18866	15083
	5-9	4923461	2484949	2438512		5-9	38717	19563	19154		5-9	0	0	0		5-9	2312	1485	827
	10-14	4994854	2515342	2479513		10-14	39480	19912	19568		10-14	0	0	0		10-14	2231	1502	729
	15-19	5032110	2527766	2504344		15-19	99813	38947	60866		15-19	20340	6059	14282		15-19	4257	2680	1578
	20-24	5102785	2557289	2545495		20-24	345023	131374	213649		20-24	50491	19231	31261		20-24	8956	4937	4019
	25-29	4694406	2352274	2342131		25-29	557001	216914	340087		25-29	48981	21478	27503		25-29	18207	8395	9812
	30-34	4484438	2244586	2239852		30-34	755764	301929	453835		30-34	40142	19359	20783		30-34	25103	11640	13463
	35-39	4464247	2226880	2237368		35-39	1016107	412865	603242		35-39	30895	15595	15300		35-39	38246	18702	19544
	40-44	4226327	2116340	2109987		40-44	1180875	485449	695427		40-44	21676	11016	10660		40-44	42072	22204	19869
	45-49	3475737	1745295	1730441		45-49	1076527	446496	630031		45-49	13096	6467	6630		45-49	42092	23705	18387
	50-54	2659820	1330009	1329812		50-54	773985	324434	449551		50-54	7674	3631	4044		50-54	38721	23110	15611
	55-59	2135753	1024506	1111247		55-59	507332	206967	300366		55-59	4952	2313	2638		55-59	38418	23089	15329
	60-64	1793723	787299	1006424		60-64	325316	120822	204494		60-64	3552	1727	1825		60-64	44288	26228	18060
	65-69	1557604	602122	955483		65-69	210982	68292	142690		65-69	3026	1413	1614		65-69	53765	29388	24377
	70-74	1189111	412431	776680		70-74	124080	36428	87651		70-74	2582	963	1619		70-74	58255	29004	29251
	75-79	759928	230920	529009		75-79	61626	16959	44667		75-79	631	367	264		75-79	52622	23128	29494
	80+	658976	159932	499044		80+	33456	8396	25059		80+	0	0	0		80+	94496	28727	65769
	Total	57027794	27783279	29244516		Total	7179710	2872770	4306940		Total	254483	112886	141597		Total	597989	296787	301202
	2027					2027					2027					2027
	0-4	4863319	2460152	2403167		0-4	32036	16219	15817		0-4	6220	3155	3065		0-4	33089	18319	14769
	5-9	4905364	2476507	2428857		5-9	35916	18152	17764		5-9	0	0	0		5-9	2225	1425	800
	10-14	4981087	2509233	2471854		10-14	40795	20580	20215		10-14	0	0	0		10-14	2175	1459	716
	15-19	5027258	2526197	2501062		15-19	88711	33610	55101		15-19	20056	5973	14083		15-19	3964	2504	1460
	20-24	5095670	2554125	2541545		20-24	336148	127815	208333		20-24	49738	18936	30803		20-24	8704	4784	3920
	25-29	4784604	2397981	2386623		25-29	561078	219940	341138		25-29	49197	21539	27658		25-29	18536	8517	10018
	30-34	4472178	2240995	2231183		30-34	727705	292419	435285		30-34	39658	19093	20565		30-34	24986	11530	13455
	35-39	4430397	2210968	2219429		35-39	965157	393007	572150		35-39	30547	15369	15178		35-39	37552	18260	19292
	40-44	4279643	2139839	2139805		40-44	1157238	474465	682773		40-44	21857	11055	10802		40-44	41744	21939	19805
	45-49	3610038	1809759	1800280		45-49	1104261	455451	648810		45-49	13457	6629	6828		45-49	42782	24016	18767
	50-54	2762552	1380923	1381629		50-54	821930	341829	480101		50-54	7770	3691	4079		50-54	39700	23635	16064
	55-59	2181430	1054527	1126903		55-59	540062	221098	318965		55-59	4908	2320	2588		55-59	38941	23505	15436
	60-64	1806159	804385	1001774		60-64	345603	130211	215393		60-64	3480	1718	1762		60-64	44341	26533	17808
	65-69	1556376	608384	947991		65-69	222091	72688	149403		65-69	2956	1394	1562		65-69	53416	29428	23988
	70-74	1214488	422012	792477		70-74	133187	38876	94312		70-74	2578	965	1613		70-74	58988	29421	29567
	75-79	787395	239582	547812		75-79	66684	18073	48611		75-79	641	374	267		75-79	54009	23782	30227
	80+	683306	164988	518318		80+	36228	8884	27344		80+	0	0	0		80+	97473	29504	67969
	Total	57441265	28000556	29440709		Total	7214831	2883317	4331514		Total	253064	112210	140854		Total	602626	298564	304062
	2028					2028					2028					2028
	0-4	4851875	2454820	2397055		0-4	30595	15492	15103		0-4	6010	3048	2962		0-4	32249	17788	14461
	5-9	4889577	2469210	2420368		5-9	33836	17105	16731		5-9	0	0	0		5-9	2146	1371	775
	10-14	4967627	2503263	2464364		10-14	41295	20837	20458		10-14	0	0	0		10-14	2116	1416	700
	15-19	5025281	2526071	2499210		15-19	79932	29371	50561		15-19	19845	5913	13932		15-19	3742	2367	1375
	20-24	5066359	2540009	2526351		20-24	324479	122986	201493		20-24	48828	18577	30251		20-24	8388	4597	3791
	25-29	4881413	2446949	2434465		25-29	564988	222563	342425		25-29	49531	21655	27875		25-29	18807	8613	10194
	30-34	4470073	2241950	2228123		30-34	706467	285665	420802		30-34	39269	18871	20398		30-34	24934	11457	13477
	35-39	4399598	2197725	2201873		35-39	916855	374556	542299		35-39	30246	15176	15070		35-39	36953	17873	19079
	40-44	4309560	2151944	2157616		40-44	1124935	460380	664555		40-44	21951	11047	10904		40-44	41248	21585	19662
	45-49	3735272	1869715	1865556		45-49	1122166	460637	661529		45-49	13823	6788	7035		45-49	43305	24235	19070
	50-54	2876131	1436289	1439842		50-54	869134	358586	510548		50-54	7918	3771	4148		50-54	40738	24187	16552
	55-59	2234198	1086758	1147440		55-59	575555	235821	339733		55-59	4884	2332	2552		55-59	39558	23951	15606
	60-64	1828154	825146	1003008		60-64	368243	140469	227774		60-64	3431	1718	1713		60-64	44604	26944	17660
	65-69	1551306	614787	936520		65-69	233182	77413	155769		65-69	2882	1377	1505		65-69	52963	29467	23496
	70-74	1235953	430599	805354		70-74	142610	41476	101134		70-74	2567	965	1603		70-74	59537	29759	29778
	75-79	816283	248843	567440		75-79	72252	19322	52930		75-79	652	381	271		75-79	55505	24495	31010
	80+	708074	170208	537866		80+	39201	9395	29806		80+	0	0	0		80+	100460	30295	70165
	Total	57846735	28214284	29632451		Total	7245725	2892074	4353652		Total	251837	111619	140219		Total	607251	300401	306851
	2029					2029					2029					2029
	0-4	4839865	2449182	2390683		0-4	29414	14896	14518		0-4	5807	2945	2861		0-4	31430	17272	14158
	5-9	4875830	2462921	2412909		5-9	31975	16168	15807		5-9	0	0	0		5-9	2072	1320	752
	10-14	4951788	2496084	2455704		10-14	40805	20594	20211		10-14	0	0	0		10-14	2054	1371	683
	15-19	5013936	2521133	2492803		15-19	78928	29030	49898		15-19	19634	5849	13785		15-19	3638	2297	1340
	20-24	5040986	2528171	2512815		20-24	306959	115149	191810		20-24	48240	18335	29905		20-24	7982	4361	3621
	25-29	4967860	2490623	2477237		25-29	566755	223970	342785		25-29	50024	21845	28179		25-29	18970	8655	10315
	30-34	4486289	2251664	2234624		30-34	692606	281861	410746		30-34	39217	18810	20407		30-34	24970	11430	13540
	35-39	4374314	2187987	2186328		35-39	872662	358021	514641		35-39	30123	15078	15045		35-39	36454	17546	18908
	40-44	4315504	2152751	2162752		40-44	1084918	443680	641238		40-44	22048	11041	11007		40-44	40588	21148	19440
	45-49	3847435	1923101	1924334		45-49	1130061	461982	668079		45-49	14236	6963	7273		45-49	43649	24354	19295
	50-54	2999440	1495838	1503602		50-54	914099	374278	539821		50-54	8152	3886	4266		50-54	41812	24754	17058
	55-59	2295465	1122095	1173370		55-59	613594	251029	362565		55-59	4906	2364	2542		55-59	40280	24442	15838
	60-64	1857788	848320	1009468		60-64	392956	151401	241556		60-64	3414	1731	1683		60-64	45031	27425	17606
	65-69	1546269	622369	923900		65-69	245130	82709	162420		65-69	2824	1369	1455		65-69	52532	29556	22976
	70-74	1252669	438258	814411		70-74	152165	44230	107935		70-74	2559	967	1592		70-74	59889	30031	29859
	75-79	844329	257954	586374		75-79	78182	20666	57515		75-79	663	390	274		75-79	56949	25192	31757
	80+	734321	175893	558427		80+	42478	9955	32523		80+	0	0	0		80+	103580	31145	72435
	Total	58244088	28424345	29819742		Total	7273687	2899619	4374069		Total	251847	111572	140274		Total	611879	302297	309582
	2030					2030					2030					2030
	0-4	4827152	2443170	2383982		0-4	28431	14400	14031		0-4	5609	2845	2764		0-4	30629	16769	13861
	5-9	4863934	2457546	2406388		5-9	30302	15325	14977		5-9	0	0	0		5-9	2002	1271	730
	10-14	4933189	2487498	2445692		10-14	38314	19342	18972		10-14	0	0	0		10-14	1981	1321	660
	15-19	5000504	2515173	2485330		15-19	81591	30522	51069		15-19	19377	5769	13609		15-19	3588	2259	1329
	20-24	5024050	2520646	2503404		20-24	289898	107378	182520		20-24	47739	18126	29613		20-24	7595	4135	3460
	25-29	5026960	2520617	2506343		25-29	564263	223333	340930		25-29	50231	21915	28317		25-29	18974	8619	10355
	30-34	4527542	2273552	2253990		30-34	686185	280976	405208		30-34	39338	18832	20506		30-34	25123	11460	13663
	35-39	4354157	2181149	2173008		35-39	833143	343569	489574		35-39	29994	14982	15012		35-39	36042	17271	18772
	40-44	4301737	2144750	2156986		40-44	1039208	425215	613993		40-44	22043	10987	11056		40-44	39815	20656	19159
	45-49	3942876	1968074	1974802		45-49	1127977	459526	668451		45-49	14601	7110	7491		45-49	43798	24362	19437
	50-54	3129771	1558452	1571319		50-54	955117	388361	566757		50-54	8422	4013	4409		50-54	42886	25320	17566
	55-59	2371538	1164360	1207179		55-59	655118	267282	387836		55-59	4957	2410	2548		55-59	41237	25074	16163
	60-64	1888449	869914	1018535		60-64	418240	162124	256116		60-64	3395	1739	1656		60-64	45467	27862	17605
	65-69	1544895	632052	912843		65-69	258682	88754	169927		65-69	2770	1363	1407		65-69	52235	29738	22497
	70-74	1263959	445114	818845		70-74	161609	47130	114479		70-74	2537	966	1571		70-74	60031	30247	29784
	75-79	870007	266412	603595		75-79	84375	22081	62294		75-79	672	396	275		75-79	58227	25821	32406
	80+	762627	182219	580408		80+	46137	10583	35554		80+	0	0	0		80+	106938	32093	74846
	Total	58633345	28630697	30002648		Total	7298591	2905902	4392690		Total	251687	111453	140234		Total	616570	304278	312292
	2031					2031					2031					2031
	0-4	4813632	2436733	2376899		0-4	27566	13964	13602		0-4	5420	2749	2671		0-4	29851	16279	13572
	5-9	4853176	2452722	2400453		5-9	28745	14541	14205		5-9	0	0	0		5-9	1933	1224	709
	10-14	4914020	2478602	2435418		10-14	35164	17756	17408		10-14	0	0	0		10-14	1905	1270	635
	15-19	4987010	2509282	2477728		15-19	82819	31303	51516		15-19	19023	5660	13364		15-19	3526	2213	1312
	20-24	5017790	2518434	2499356		20-24	276879	101464	175416		20-24	47083	17862	29221		20-24	7289	3952	3336
	25-29	5049502	2532373	2517129		25-29	556413	220248	336166		25-29	49799	21708	28091		25-29	18799	8498	10301
	30-34	4595634	2308593	2287041		30-34	686275	282595	403680		30-34	39438	18844	20594		30-34	25394	11548	13846
	35-39	4338200	2176365	2161836		35-39	798553	331234	467319		35-39	29689	14801	14888		35-39	35695	17034	18660
	40-44	4275724	2131910	2143814		40-44	990447	406023	584425		40-44	21856	10849	11007		40-44	38998	20148	18850
	45-49	4018631	2003187	2015444		45-49	1116136	453393	662743		45-49	14823	7182	7641		45-49	43741	24251	19490
	50-54	3262872	1622276	1640596		50-54	990231	400196	590034		50-54	8669	4124	4545		50-54	43904	25856	18048
	55-59	2459078	1208639	1250439		55-59	698882	283306	415576		55-59	5007	2446	2560		55-59	42314	25715	16599
	60-64	1923822	894997	1028825		60-64	444956	173671	271284		60-64	3366	1744	1621		60-64	46016	28381	17635
	65-69	1549383	644333	905050		65-69	274098	95570	178528		65-69	2711	1355	1356		65-69	52129	30033	22096
	70-74	1269617	451328	818289		70-74	170778	50175	120603		70-74	2489	958	1531		70-74	59948	30416	29531
	75-79	893429	274259	619170		75-79	90874	23581	67293		75-79	674	400	275		75-79	59340	26383	32958
	80+	792720	189121	603599		80+	50196	11284	38912		80+	0	0	0		80+	110537	33138	77399
	Total	59014240	28833154	30181087		Total	7319013	2910304	4408709		Total	250047	110683	139364		Total	621319	306340	314978
	2032					2032					2032					2032
	0-4	4799120	2429780	2369340		0-4	26801	13578	13223		0-4	5244	2660	2584		0-4	29098	15804	13293
	5-9	4842726	2448031	2394695		5-9	27214	13769	13445		5-9	0	0	0		5-9	1867	1178	689
	10-14	4896360	2470445	2425915		10-14	32530	16431	16100		10-14	0	0	0		10-14	1833	1222	612
	15-19	4973544	2503394	2470150		15-19	83274	31705	51569		15-19	18633	5540	13093		15-19	3459	2165	1294
	20-24	5014327	2517704	2496624		20-24	264530	95816	168715		20-24	46354	17574	28780		20-24	7012	3785	3227
	25-29	5043770	2530040	2513730		25-29	545091	215665	329426		25-29	48969	21327	27642		25-29	18493	8318	10175
	30-34	4684162	2353704	2330458		30-34	690217	285500	404717		30-34	39582	18880	20701		30-34	25732	11666	14066
	35-39	4327049	2173602	2153447		35-39	769451	321190	448262		35-39	29305	14581	14724		35-39	35400	16829	18571
	40-44	4245667	2118363	2127304		40-44	941441	387159	554282		40-44	21593	10680	10913		40-44	38210	19661	18549
	45-49	4073432	2027909	2045523		45-49	1095236	443913	651323		45-49	14936	7199	7737		45-49	43480	24023	19457
	50-54	3393090	1684711	1708379		50-54	1017467	409107	608360		50-54	8902	4224	4678		50-54	44794	26323	18470
	55-59	2556395	1256497	1299898		55-59	743277	299073	444204		55-59	5067	2485	2582		55-59	43482	26391	17091
	60-64	1966424	922493	1043931		60-64	474294	185892	288402		60-64	3338	1748	1590		60-64	46706	28956	17750
	65-69	1561342	659557	901786		65-69	291472	103120	188351		65-69	2657	1349	1308		65-69	52254	30452	21802
	70-74	1270003	457127	812877		70-74	179618	53385	126234		70-74	2425	946	1479		70-74	59646	30549	29097
	75-79	914518	281512	633007		75-79	97703	25182	72521		75-79	673	400	273		75-79	60276	26875	33401
	80+	824438	196578	627860		80+	54680	12066	42614		80+	0	0	0		80+	114337	34273	80064
	Total	59386368	29031447	30354921		Total	7334298	2912550	4421748		Total	247679	109595	138084		Total	626077	308469	317608
	2033					2033					2033					2033
	0-4	4783396	2422203	2361193		0-4	26111	13230	12881		0-4	5091	2582	2508		0-4	28368	15342	13025
	5-9	4832017	2443185	2388833		5-9	25850	13081	12769		5-9	0	0	0		5-9	1803	1134	669
	10-14	4880946	2463398	2417548		10-14	30568	15443	15124		10-14	0	0	0		10-14	1769	1178	592
	15-19	4960385	2497641	2462744		15-19	83087	31751	51336		15-19	18430	5476	12954		15-19	3384	2112	1272
	20-24	5013479	2518278	2495201		20-24	254708	91320	163388		20-24	46072	17459	28612		20-24	6782	3642	3140
	25-29	5016315	2516976	2499339		25-29	530661	209680	320981		25-29	48403	21060	27344		25-29	18073	8086	9986
	30-34	4779463	2402159	2377303		30-34	694692	288355	406338		30-34	40131	19112	21018		30-34	26050	11773	14278
	35-39	4325697	2175196	2150502		35-39	747248	313928	433320		35-39	29225	14513	14712		35-39	35188	16666	18521
	40-44	4218223	2107221	2111002		40-44	894855	369600	525254		40-44	21535	10620	10915		40-44	37501	19223	18277
	45-49	4105767	2041753	2064014		45-49	1065957	431460	634497		45-49	15110	7244	7866		45-49	43016	23681	19335
	50-54	3515100	1743121	1771979		50-54	1035705	414647	621058		50-54	9210	4355	4855		50-54	45506	26690	18816
	55-59	2664182	1308635	1355547		55-59	787235	314381	472854		55-59	5202	2556	2645		55-59	44735	27107	17628
	60-64	2015597	952025	1063572		60-64	506189	198660	307529		60-64	3351	1771	1579		60-64	47507	29571	17936
	65-69	1581673	677854	903819		65-69	310955	111423	199532		65-69	2641	1360	1281		65-69	52632	30999	21633
	70-74	1267148	463068	804080		70-74	188491	56866	131625		70-74	2378	943	1435		70-74	59213	30681	28532
	75-79	932668	288138	644530		75-79	104789	26891	77898		75-79	676	404	272		75-79	61011	27299	33712
	80+	857183	204406	652778		80+	59581	12926	46655		80+	0	0	0		80+	118271	35474	82798
	Total	59749241	29225257	30523984		Total	7346681	2913640	4433041		Total	247453	109456	137997		Total	630809	310658	320151
	2034					2034					2034					2034
	0-4	4766159	2413849	2352309		0-4	25442	12892	12550		0-4	4949	2510	2438		0-4	27657	14893	12765
	5-9	4820776	2438046	2382730		5-9	24805	12554	12250		5-9	0	0	0		5-9	1743	1092	651
	10-14	4867521	2457332	2410189		10-14	28789	14548	14241		10-14	0	0	0		10-14	1711	1137	574
	15-19	4944878	2490696	2454182		15-19	81933	31315	50618		15-19	18140	5386	12754		15-19	3299	2053	1246
	20-24	5002756	2513748	2489008		20-24	251221	90064	161157		20-24	45401	17193	28209		20-24	6642	3551	3091
	25-29	4993260	2506438	2486822		25-29	511222	201084	310138		25-29	47726	20740	26986		25-29	17554	7800	9753
	30-34	4864908	2445571	2419337		30-34	696785	289906	406879		30-34	40397	19212	21185		30-34	26272	11832	14440
	35-39	4342112	2185268	2156845		35-39	732348	309587	422761		35-39	29100	14423	14677		35-39	35108	16571	18537
	40-44	4195819	2099298	2096521		40-44	851898	353717	498180		40-44	21385	10520	10865		40-44	36882	18842	18040
	45-49	4115026	2044778	2070248		45-49	1029004	416399	612605		45-49	15133	7217	7917		45-49	42362	23236	19126
	50-54	3625004	1795516	1829488		50-54	1044567	416656	627911		50-54	9458	4455	5004		50-54	46015	26939	19076
	55-59	2781455	1364834	1416621		55-59	829335	328833	500502		55-59	5341	2627	2714		55-59	46046	27854	18192
	60-64	2072652	984383	1088269		60-64	540458	211878	328580		60-64	3359	1791	1569		60-64	48444	30250	18194
	65-69	1608719	698165	910554		65-69	332286	120307	211979		65-69	2622	1368	1254		65-69	53208	31631	21578
	70-74	1264245	469928	794317		70-74	198084	60785	137299		70-74	2321	937	1384		70-74	58793	30865	27927
	75-79	947131	294156	652975		75-79	111972	28702	83270		75-79	671	404	267		75-79	61527	27661	33865
	80+	890123	212337	677786		80+	64866	13853	51012		80+	0	0	0		80+	122235	36698	85537
	Total	60102541	29414343	30688198		Total	7355014	2913081	4441933		Total	246004	108782	137222		Total	635497	312903	322594
	2035					2035					2035					2035
	0-4	4747210	2404619	2342591		0-4	24757	12546	12210		0-4	4820	2445	2375		0-4	26970	14457	12513
	5-9	4808840	2432534	2376305		5-9	23998	12148	11850		5-9	0	0	0		5-9	1685	1051	634
	10-14	4855945	2452176	2403769		10-14	27210	13754	13457		10-14	0	0	0		10-14	1656	1098	558
	15-19	4926738	2482418	2444320		15-19	78987	29969	49018		15-19	17935	5321	12614		15-19	3189	1979	1210
	20-24	4989694	2508051	2481643		20-24	251045	90457	160588		20-24	44895	16987	27908		20-24	6547	3488	3059
	25-29	4978537	2500163	2478375		25-29	492740	192785	299955		25-29	47365	20560	26805		25-29	17069	7530	9540
	30-34	4923874	2475714	2448160		30-34	694136	289204	404932		30-34	40627	19299	21329		30-34	26312	11806	14506
	35-39	4382824	2207149	2175675		35-39	725070	308281	416790		35-39	29251	14471	14780		35-39	35205	16562	18643
	40-44	4178139	2094032	2084108		40-44	813264	339730	473534		40-44	21336	10473	10863		40-44	36341	18508	17833
	45-49	4105229	2039328	2065901		45-49	986370	399567	586803		45-49	15163	7195	7968		45-49	41563	22716	18848
	50-54	3719265	1840125	1879140		50-54	1044072	415171	628901		50-54	9722	4558	5164		50-54	46295	27053	19241
	55-59	2905702	1424075	1481627		55-59	868013	341944	526069		55-59	5529	2718	2811		55-59	47375	28612	18763
	60-64	2143162	1022830	1120332		60-64	577918	226012	351907		60-64	3406	1830	1576		60-64	49674	31112	18562
	65-69	1636750	717147	919603		65-69	354209	129067	225141		65-69	2616	1379	1237		65-69	53796	32210	21587
	70-74	1264305	478402	785903		70-74	209025	65281	143744		70-74	2280	937	1342		70-74	58518	31149	27369
	75-79	957312	299638	657674		75-79	119070	30614	88456		75-79	667	405	262		75-79	61809	27972	33837
	80+	922701	220199	702502		80+	70524	14847	55677		80+	0	0	0		80+	126140	37910	88230
	Total	60446229	29598600	30847628		Total	7360407	2911377	4449031		Total	245610	108578	137033		Total	640144	315212	324932
	2036					2036					2036					2036
	0-4	4726782	2394629	2332154		0-4	24081	12206	11876		0-4	4705	2387	2318		0-4	26304	14036	12268
	5-9	4796074	2426584	2369490		5-9	23316	11805	11511		5-9	0	0	0		5-9	1629	1012	617
	10-14	4845519	2447576	2397944		10-14	25772	13029	12742		10-14	0	0	0		10-14	1604	1061	543
	15-19	4908073	2473856	2434217		15-19	75666	28390	47276		15-19	17900	5307	12593		15-19	3074	1903	1171
	20-24	4976635	2502459	2474177		20-24	250280	90474	159806		20-24	44829	16949	27880		20-24	6441	3418	3022
	25-29	4974047	2498976	2475071		25-29	479105	186678	292427		25-29	47518	20608	26910		25-29	16694	7314	9380
	30-34	4947312	2488098	2459214		30-34	686094	286034	400060		30-34	40953	19434	21520		30-34	26131	11678	14453
	35-39	4449591	2241803	2207788		35-39	725022	309861	415161		35-39	29831	14732	15099		35-39	35486	16643	18843
	40-44	4164346	2090629	2073717		40-44	779606	327866	451740		40-44	21482	10523	10959		40-44	35864	18212	17652
	45-49	4083466	2029160	2054306		45-49	940825	382069	558756		45-49	15296	7227	8069		45-49	40698	22166	18532
	50-54	3795008	1875550	1919458		50-54	1034560	410369	624192		50-54	10041	4684	5357		50-54	46328	27024	19304
	55-59	3032978	1484659	1548320		55-59	901560	353184	548375		55-59	5791	2843	2948		55-59	48658	29347	19311
	60-64	2224452	1063223	1161229		60-64	617603	240044	377559		60-64	3502	1891	1611		60-64	51058	31994	19064
	65-69	1668842	739137	929704		65-69	377432	138562	238870		65-69	2641	1408	1233		65-69	54527	32893	21635
	70-74	1269199	488886	780313		70-74	221583	70394	151189		70-74	2268	950	1318		70-74	58462	31552	26910
	75-79	963061	304708	658353		75-79	125994	32641	93354		75-79	666	409	257		75-79	61848	28239	33609
	80+	954939	228021	726918		80+	76603	15921	60682		80+	0	0	0		80+	129965	39105	90860
	Total	60780326	29777953	31002373		Total	7365103	2909527	4455576		Total	247425	109352	138072		Total	644771	317598	327173
	2037					2037					2037					2037
	0-4	4705162	2384021	2321140		0-4	23446	11885	11561		0-4	4600	2333	2266		0-4	25656	13628	12028
	5-9	4782280	2420097	2362183		5-9	22722	11506	11216		5-9	0	0	0		5-9	1576	975	601
	10-14	4835406	2443108	2392298		10-14	24372	12324	12047		10-14	0	0	0		10-14	1553	1025	527
	15-19	4890881	2466011	2424869		15-19	72890	27071	45819		15-19	17768	5264	12504		15-19	2970	1834	1136
	20-24	4963622	2496880	2466742		20-24	249237	90294	158943		20-24	44520	16822	27699		20-24	6333	3348	2986
	25-29	4972202	2499203	2472999		25-29	466785	181122	285663		25-29	47417	20551	26866		25-29	16357	7118	9239
	30-34	4943228	2486725	2456503		30-34	674615	281342	393273		30-34	40826	19355	21471		30-34	25788	11479	14309
	35-39	4536263	2286279	2249984		35-39	729528	313107	416421		35-39	30362	14971	15392		35-39	35890	16784	19106
	40-44	4155055	2089074	2065981		40-44	751477	318295	433182		40-44	21505	10514	10991		40-44	35451	17953	17498
	45-49	4057560	2018195	2039365		45-49	895037	364897	530140		45-49	15328	7216	8112		45-49	39844	21632	18212
	50-54	3850942	1901246	1949697		50-54	1016643	402536	614107		50-54	10263	4763	5500		50-54	46119	26853	19266
	55-59	3158012	1544195	1613816		55-59	928149	361938	566211		55-59	6031	2954	3077		55-59	49815	30016	19799
	60-64	2314970	1106960	1208011		60-64	658073	253956	404117		60-64	3597	1949	1648		60-64	52568	32933	19636
	65-69	1707380	763223	944158		65-69	403003	148650	254352		65-69	2660	1434	1227		65-69	55428	33645	21783
	70-74	1280290	501657	778633		70-74	235839	76101	159738		70-74	2254	961	1293		70-74	58679	32090	26589
	75-79	964678	309534	655144		75-79	132724	34799	97925		75-79	661	411	250		75-79	61656	28475	33181
	80+	986751	235826	750925		80+	83138	17090	66048		80+	0	0	0		80+	133717	40288	93429
	Total	61104683	29952235	31152448		Total	7367676	2906913	4460763		Total	247793	109497	138296		Total	649399	320075	329325
	2038					2038					2038					2038
	0-4	4682583	2372920	2309662		0-4	22854	11586	11268		0-4	4499	2283	2217		0-4	25009	13218	11791
	5-9	4767242	2412966	2354276		5-9	22188	11237	10951		5-9	0	0	0		5-9	1522	936	586
	10-14	4825033	2438484	2386549		10-14	23145	11706	11438		10-14	0	0	0		10-14	1503	990	513
	15-19	4875872	2459240	2416632		15-19	70798	26079	44720		15-19	17672	5232	12440		15-19	2878	1772	1106
	20-24	4950937	2491450	2459486		20-24	247889	89895	157994		20-24	44302	16730	27571		20-24	6224	3276	2948
	25-29	4972699	2500595	2472104		25-29	457046	176741	280305		25-29	47396	20534	26863		25-29	16073	6950	9123
	30-34	4918048	2474903	2443146		30-34	659961	275201	384760		30-34	40611	19236	21375		30-34	25310	11219	14091
	35-39	4629669	2334085	2295584		35-39	734957	316516	418441		35-39	30981	15255	15726		35-39	36301	16928	19373
	40-44	4155091	2091630	2063461		40-44	730077	311422	418655		40-44	21588	10535	11052		40-44	35136	17745	17391
	45-49	4033895	2009395	2024501		45-49	851422	348898	502524		45-49	15390	7224	8166		45-49	39060	21144	17916
	50-54	3885542	1916707	1968835		50-54	990807	391952	598855		50-54	10453	4826	5627		50-54	45670	26543	19127
	55-59	3275767	1600234	1675533		55-59	946629	367753	578876		55-59	6283	3069	3214		55-59	50779	30574	20205
	60-64	2415415	1154698	1260717		60-64	698371	267580	430791		60-64	3719	2020	1699		60-64	54208	33940	20268
	65-69	1751846	789103	962743		65-69	430876	159225	271652		65-69	2691	1464	1227		65-69	56470	34450	22020
	70-74	1298335	516819	781516		70-74	251897	82411	169487		70-74	2255	978	1278		70-74	59198	32770	26428
	75-79	963724	314494	649229		75-79	139523	37158	102365		75-79	657	413	244		75-79	61327	28714	32613
	80+	1017321	243503	773819		80+	90069	18355	71714		80+	0	0	0		80+	137334	41448	95885
	Total	61419019	30121224	31297794		Total	7368508	2903714	4464795		Total	248496	109797	138699		Total	654000	322618	331382
	2039					2039					2039					2039
	0-4	4659022	2361318	2297704		0-4	22297	11305	10992		0-4	4404	2234	2170		0-4	24364	12806	11558
	5-9	4750661	2405043	2345618		5-9	21656	10969	10686		5-9	0	0	0		5-9	1468	897	571
	10-14	4814124	2433565	2380560		10-14	22239	11250	10988		10-14	0	0	0		10-14	1456	956	499
	15-19	4862822	2453430	2409392		15-19	68664	25106	43558		15-19	17332	5128	12204		15-19	2792	1713	1079
	20-24	4935953	2484856	2451097		20-24	245219	88884	156335		20-24	43439	16397	27042		20-24	6106	3198	2907
	25-29	4962912	2496616	2466296		25-29	452192	174853	277339		25-29	46539	20152	26387		25-29	15851	6827	9024
	30-34	4897639	2465823	2431817		30-34	641130	266874	374256		30-34	39917	18891	21026		30-34	24770	10922	13849
	35-39	4713700	2377079	2336622		35-39	737976	318606	419370		35-39	31077	15283	15794		35-39	36604	17021	19583
	40-44	4172157	2102289	2069868		40-44	715702	307347	408355		40-44	21426	10440	10987		40-44	34973	17614	17359
	45-49	4014821	2003530	2011291		45-49	811050	334370	476680		45-49	15235	7135	8100		45-49	38369	20714	17655
	50-54	3898139	1921947	1976192		50-54	957587	378899	578688		50-54	10437	4794	5643		50-54	44997	26105	18892
	55-59	3382505	1650896	1731609		55-59	956524	370426	586097		55-59	6432	3131	3301		55-59	51515	30997	20518
	60-64	2524924	1206257	1318666		60-64	737203	280562	456641		60-64	3808	2071	1738		60-64	55953	35010	20943
	65-69	1803400	817433	985967		65-69	460912	170205	290707		65-69	2691	1478	1213		65-69	57687	35339	22348
	70-74	1321976	533541	788435		70-74	269527	89188	180339		70-74	2233	982	1250		70-74	59954	33544	26410
	75-79	962649	320109	642540		75-79	146906	39825	107082		75-79	645	411	234		75-79	61007	29005	32002
	80+	1045579	250914	794666		80+	97270	19709	77560		80+	0	0	0		80+	140688	42565	98123
	Total	61722985	30284646	31438339		Total	7364052	2898378	4465674		Total	245616	108527	137089		Total	658553	325234	333319
	2040					2040					2040					2040
	0-4	4634256	2349096	2285160		0-4	21777	11042	10735		0-4	4320	2191	2128		0-4	23740	12412	11327
	5-9	4732343	2396229	2336114		5-9	21092	10686	10407		5-9	0	0	0		5-9	1418	860	557
	10-14	4802514	2428268	2374246		10-14	21568	10913	10655		10-14	0	0	0		10-14	1411	924	487
	15-19	4851598	2448514	2403084		15-19	66947	24298	42650		15-19	17372	5137	12235		15-19	2710	1658	1052
	20-24	4918448	2476993	2441455		20-24	241323	87204	154119		20-24	43507	16416	27091		20-24	5963	3108	2856
	25-29	4950564	2491327	2459237		25-29	450729	174606	276122		25-29	46632	20182	26450		25-29	15670	6730	8940
	30-34	4885369	2460918	2424451		30-34	624005	259215	364790		30-34	40150	18988	21162		30-34	24275	10644	13632
	35-39	4772264	2407280	2364984		35-39	736565	318573	417992		35-39	31664	15556	16108		35-39	36682	17007	19675
	40-44	4212569	2124281	2088288		40-44	709033	306373	402660		40-44	21826	10619	11207		40-44	35008	17583	17425
	45-49	4000055	2000065	1999990		45-49	774827	321629	453198		45-49	15405	7200	8205		45-49	37769	20341	17429
	50-54	3892480	1919139	1973341		50-54	918974	364205	554770		50-54	10600	4847	5753		50-54	44157	25575	18582
	55-59	3474832	1694503	1780330		55-59	957891	370014	587877		55-59	6701	3249	3452		55-59	51997	31269	20728
	60-64	2641210	1260731	1380479		60-64	773204	292509	480695		60-64	3997	2174	1824		60-64	57754	36116	21638
	65-69	1866743	850830	1015914		65-69	493825	181975	311850		65-69	2767	1533	1234		65-69	59262	36444	22818
	70-74	1346501	549205	797296		70-74	287753	95913	191840		70-74	2258	1006	1252		70-74	60732	34261	26471
	75-79	963785	326852	636932		75-79	155353	42898	112456		75-79	649	418	231		75-79	60834	29390	31444
	80+	1070793	258014	812779		80+	104616	21151	83465		80+	0	0	0		80+	143670	43625	100045
	Total	62016324	30442245	31574080		Total	7359482	2893203	4466280		Total	247849	109517	138332		Total	663053	327948	335105
	2041					2041					2041					2041
	0-4	4608312	2336255	2272058		0-4	21287	10795	10492		0-4	4241	2152	2089		0-4	23157	12055	11103
	5-9	4712528	2386644	2325884		5-9	20529	10402	10127		5-9	0	0	0		5-9	1374	831	544
	10-14	4790062	2422525	2367538		10-14	21014	10635	10379		10-14	0	0	0		10-14	1370	895	475
	15-19	4841510	2444144	2397365		15-19	65360	23556	41804		15-19	17252	5099	12152		15-19	2634	1606	1028
	20-24	4900437	2468856	2431581		20-24	236931	85267	151665		20-24	43155	16278	26877		20-24	5821	3017	2804
	25-29	4938271	2486174	2452097		25-29	448499	173948	274551		25-29	46285	20026	26259		25-29	15485	6630	8855
	30-34	4882806	2460830	2421976		30-34	611213	253522	357692		30-34	40039	18927	21112		30-34	23890	10423	13467
	35-39	4796584	2420316	2376268		35-39	729341	315832	413509		35-39	31721	15571	16150		35-39	36484	16865	19619
	40-44	4278055	2158554	2119501		40-44	709261	308148	401113		40-44	22130	10753	11377		40-44	35249	17659	17591
	45-49	3988809	1998242	1990567		45-49	743071	310740	432331		45-49	15421	7196	8226		45-49	37254	20020	17234
	50-54	3875232	1911794	1963438		50-54	877304	348764	528541		50-54	10633	4842	5790		50-54	43240	25008	18232
	55-59	3549959	1729704	1820255		55-59	950851	366583	584269		55-59	6882	3324	3559		55-59	52208	31383	20825
	60-64	2760680	1316607	1444073		60-64	804743	302914	501829		60-64	4164	2263	1901		60-64	59534	37217	22317
	65-69	1939934	886022	1053913		65-69	528816	193718	335097		65-69	2831	1577	1254		65-69	61044	37584	23460
	70-74	1374307	567309	806998		70-74	307053	103228	203825		70-74	2265	1024	1241		70-74	61671	35096	26575
	75-79	968619	335010	633609		75-79	165058	46400	118658		75-79	650	423	227		75-79	60887	29890	30997
	80+	1092995	264915	828080		80+	112089	22694	89395		80+	0	0	0		80+	146246	44634	101612
	Total	62299101	30593901	31705200		Total	7352421	2887145	4465277		Total	247669	109453	138216		Total	667550	330812	336737
	2042					2042					2042					2042
	0-4	4581512	2322936	2258576		0-4	20826	10562	10264		0-4	4170	2116	2054		0-4	22634	11748	10886
	5-9	4691498	2376428	2315070		5-9	19997	10134	9863		5-9	0	0	0		5-9	1341	810	531
	10-14	4776566	2416234	2360332		10-14	20539	10396	10143		10-14	0	0	0		10-14	1334	870	464
	15-19	4831727	2439902	2391825		15-19	64015	22894	41121		15-19	17337	5123	12214		15-19	2561	1557	1004
	20-24	4883845	2461404	2422441		20-24	233571	83770	149801		20-24	43319	16336	26983		20-24	5689	2933	2756
	25-29	4926010	2481031	2444980		25-29	446535	173347	273188		25-29	46488	20109	26379		25-29	15301	6530	8771
	30-34	4882712	2462063	2420649		30-34	600066	248557	351509		30-34	40406	19095	21311		30-34	23542	10224	13318
	35-39	4794365	2420036	2374328		35-39	718898	311636	407263		35-39	31980	15687	16293		35-39	36079	16631	19449
	40-44	4362777	2202314	2160463		40-44	714258	311723	402535		40-44	22784	11058	11726		40-44	35630	17807	17824
	45-49	3981692	1998053	1983639		45-49	716624	302015	414609		45-49	15617	7276	8341		45-49	36822	19751	17070
	50-54	3853789	1903588	1950201		50-54	835268	333569	501699		50-54	10780	4894	5886		50-54	42329	24452	17878
	55-59	3606570	1755936	1850633		55-59	936038	360426	575612		55-59	7116	3422	3694		55-59	52153	31343	20810
	60-64	2878519	1371759	1506760		60-64	830231	311270	518961		60-64	4389	2381	2007		60-64	61193	38255	22939
	65-69	2021579	924200	1097379		65-69	564686	205456	359230		65-69	2944	1647	1296		65-69	62997	38802	24196
	70-74	1407631	587134	820498		70-74	328374	111035	217339		70-74	2306	1057	1250		70-74	62803	36006	26797
	75-79	978242	344787	633455		75-79	176104	50329	125776		75-79	662	434	227		75-79	61223	30519	30704
	80+	1112462	271744	840717		80+	119720	24362	95358		80+	0	0	0		80+	148446	45613	102833
	Total	62571496	30739550	31831946		Total	7345751	2881480	4464271		Total	250298	110635	139663		Total	672080	333852	338228
	2043					2043					2043					2043
	0-4	4554335	2309344	2244991		0-4	20402	10348	10055		0-4	4104	2082	2022		0-4	22220	11544	10677
	5-9	4669456	2365673	2303783		5-9	19496	9881	9615		5-9	0	0	0		5-9	1321	803	518
	10-14	4761803	2409284	2352519		10-14	20112	10182	9930		10-14	0	0	0		10-14	1301	848	454
	15-19	4821666	2435490	2386176		15-19	62789	22299	40490		15-19	17247	5095	12152		15-19	2494	1511	983
	20-24	4869369	2454984	2414385		20-24	230874	82584	148290		20-24	43053	16233	26820		20-24	5575	2859	2716
	25-29	4914060	2476030	2438030		25-29	444280	172551	271728		25-29	46221	19991	26230		25-29	15122	6433	8690
	30-34	4884697	2464316	2420381		30-34	591190	244630	346560		30-34	40351	19068	21284		30-34	23245	10056	13189
	35-39	4771840	2409662	2362179		35-39	705251	305951	399300		35-39	31790	15586	16204		35-39	35515	16326	19189
	40-44	4454136	2249348	2204788		40-44	720273	315522	404750		40-44	23234	11265	11969		40-44	36036	17972	18064
	45-49	3983342	2001668	1981674		45-49	696475	295768	400708		45-49	15670	7290	8380		45-49	36510	19554	16956
	50-54	3834202	1897287	1936915		50-54	795030	319344	475686		50-54	10820	4900	5920		50-54	41494	23949	17545
	55-59	3643106	1772663	1870443		55-59	913754	351729	562025		55-59	7245	3469	3776		55-59	51838	31157	20681
	60-64	2990067	1423975	1566092		60-64	848523	317133	531389		60-64	4571	2476	2096		60-64	62645	39172	23473
	65-69	2112348	965949	1146399		65-69	600595	217050	383545		65-69	3045	1710	1335		65-69	65132	40115	25017
	70-74	1446104	608466	837638		70-74	351685	119247	232439		70-74	2332	1082	1251		70-74	64101	36976	27125
	75-79	993261	356262	636999		75-79	188562	54688	133874		75-79	670	443	227		75-79	61876	31282	30594
	80+	1129820	278669	851151		80+	127660	26193	101467		80+	0	0	0		80+	150341	46586	103755
	Total	62833613	30879070	31954543		Total	7336950	2875100	4461850		Total	250353	110689	139665		Total	676766	337142	339624
	2044					2044					2044					2044
	0-4	4527220	2295666	2231554		0-4	20016	10152	9865		0-4	4039	2049	1990		0-4	21921	11447	10473
	5-9	4646338	2354331	2292007		5-9	19020	9641	9379		5-9	0	0	0		5-9	1311	805	506
	10-14	4745469	2401520	2343949		10-14	19673	9961	9712		10-14	0	0	0		10-14	1271	828	443
	15-19	4811041	2430764	2380277		15-19	61746	21821	39925		15-19	17075	5044	12032		15-19	2433	1469	963
	20-24	4856814	2449502	2407312		20-24	228198	81419	146780		20-24	42606	16062	26544		20-24	5468	2790	2678
	25-29	4899859	2469890	2429969		25-29	441083	171291	269792		25-29	45727	19777	25950		25-29	14931	6329	8602
	30-34	4876167	2461012	2415155		30-34	586661	242844	343817		30-34	39979	18889	21090		30-34	22983	9919	13064
	35-39	4754326	2402170	2352156		35-39	688548	298671	389877		35-39	31535	15456	16079		35-39	34932	16006	18925
	40-44	4536633	2291813	2244821		40-44	724353	318234	406119		40-44	23518	11392	12126		40-44	36340	18089	18250
	45-49	4001190	2012931	1988259		45-49	683178	292228	390950		45-49	15698	7294	8404		45-49	36370	19452	16917
	50-54	3818710	1893595	1925116		50-54	757794	306443	451351		50-54	10812	4887	5925		50-54	40758	23511	17246
	55-59	3658837	1779845	1878991		55-59	884544	340770	543773		55-59	7302	3482	3820		55-59	51269	30828	20441
	60-64	3091806	1471528	1620278		60-64	859174	320320	538854		60-64	4725	2553	2173		60-64	63832	39929	23903
	65-69	2211509	1011133	1200376		65-69	635458	228232	407226		65-69	3149	1772	1377		65-69	67424	41518	25907
	70-74	1490695	631808	858888		70-74	376929	127822	249106		70-74	2357	1105	1252		70-74	65608	38039	27569
	75-79	1012651	368846	643805		75-79	202287	59397	142890		75-79	676	451	225		75-79	62780	32133	30647
	80+	1146071	285915	860156		80+	136186	28248	107938		80+	0	0	0		80+	152050	47589	104460
	Total	63085337	31012269	32073068		Total	7324848	2867494	4457354		Total	249198	110211	138987		Total	681679	340684	340996
	2045					2045					2045					2045
	0-4	4500361	2282004	2218357		0-4	19666	9974	9693		0-4	3982	2021	1962		0-4	21681	11406	10275
	5-9	4621886	2342245	2279641		5-9	18572	9415	9157		5-9	0	0	0		5-9	1305	811	494
	10-14	4727376	2392847	2334529		10-14	19192	9719	9473		10-14	0	0	0		10-14	1243	809	433
	15-19	4799704	2425650	2374053		15-19	61016	21484	39533		15-19	17097	5049	12048		15-19	2375	1430	945
	20-24	4846072	2444903	2401170		20-24	226064	80475	145589		20-24	42668	16084	26584		20-24	5367	2724	2642
	25-29	4883282	2462560	2420722		25-29	436689	169416	267273		25-29	45754	19788	25966		25-29	14716	6212	8504
	30-34	4864904	2456280	2408624		30-34	585002	242438	342565		30-34	40023	18908	21115		30-34	22752	9803	12949
	35-39	4744666	2398711	2345955		35-39	673520	292071	381449		35-39	31695	15531	16165		35-39	34415	15719	18696
	40-44	4594786	2322017	2272769		40-44	724144	318866	405279		40-44	23940	11586	12354		40-44	36424	18098	18326
	45-49	4041346	2034965	2006380		45-49	677174	291581	385593		45-49	15981	7417	8564		45-49	36441	19466	16976
	50-54	3807053	1891994	1915059		50-54	724268	295087	429180		50-54	10926	4931	5995		50-54	40116	23132	16984
	55-59	3657225	1779477	1877748		55-59	850107	328236	521872		55-59	7412	3521	3891		55-59	50496	30384	20113
	60-64	3180543	1512866	1667677		60-64	862124	320825	541299		60-64	4921	2651	2270		60-64	64708	40495	24213
	65-69	2317049	1058985	1258064		65-69	668039	238658	429381		65-69	3305	1862	1443		65-69	69817	42981	26835
	70-74	1545129	659086	886043		70-74	404638	137020	267618		70-74	2425	1148	1277		70-74	67526	39335	28191
	75-79	1032803	380670	652133		75-79	216521	64087	152435		75-79	688	463	225		75-79	63715	32927	30788
	80+	1162282	293722	868561		80+	145522	30575	114947		80+	0	0	0		80+	153709	48663	105046
	Total	63326467	31138982	32187485		Total	7312260	2859925	4452335		Total	250817	110960	139857		Total	686805	344396	342409
	2046					2046					2046					2046
	0-4	4473901	2268478	2205423		0-4	19350	9812	9537		0-4	3930	1994	1936		0-4	21437	11353	10084
	5-9	4596084	2329374	2266710		5-9	18143	9198	8945		5-9	0	0	0		5-9	1298	815	483
	10-14	4707762	2383384	2324378		10-14	18702	9473	9229		10-14	0	0	0		10-14	1214	791	423
	15-19	4787504	2420075	2367428		15-19	60379	21196	39183		15-19	17031	5030	12002		15-19	2321	1394	928
	20-24	4836436	2440831	2395605		20-24	224147	79627	144521		20-24	42529	16031	26498		20-24	5273	2663	2610
	25-29	4866221	2454970	2411251		25-29	431981	167366	264615		25-29	45555	19703	25852		25-29	14500	6094	8406
	30-34	4853717	2451694	2402023		30-34	582818	241746	341072		30-34	39877	18839	21038		30-34	22520	9685	12834
	35-39	4744108	2399752	2344356		35-39	662608	287331	375276		35-39	31729	15546	16184		35-39	34014	15491	18522
	40-44	4620098	2335727	2284370		40-44	718431	316909	401522		40-44	24074	11643	12430		40-44	36234	17970	18265
	45-49	4105525	2068716	2036809		45-49	677850	293573	384276		45-49	16269	7544	8725		45-49	36727	19592	17135
	50-54	3798496	1891774	1906722		50-54	694852	285383	409468		50-54	10982	4950	6032		50-54	39556	22801	16756
	55-59	3644504	1774814	1869690		55-59	812647	314951	497696		55-59	7465	3534	3930		55-59	49604	29872	19732
	60-64	3253635	1546734	1706901		60-64	857467	318699	538768		60-64	5076	2726	2350		60-64	65234	40844	24390
	65-69	2425800	1108225	1317575		65-69	696918	247908	449010		65-69	3460	1949	1510		65-69	72218	44458	27760
	70-74	1608197	687941	920255		70-74	434255	146266	287989		70-74	2494	1189	1305		70-74	69713	40684	29029
	75-79	1055412	394325	661087		75-79	231600	69222	162378		75-79	698	474	224		75-79	64818	33847	30972
	80+	1179392	302296	877096		80+	155768	33192	122575		80+	0	0	0		80+	155445	49845	105600
	Total	63556791	31259111	32297680		Total	7297917	2851855	4446062		Total	251169	111152	140017		Total	692126	348198	343928
	2047					2047					2047					2047
	0-4	4448011	2255267	2192744		0-4	19065	9667	9397		0-4	3884	1970	1913		0-4	21103	11201	9902
	5-9	4569236	2315844	2253392		5-9	17737	8992	8745		5-9	0	0	0		5-9	1281	809	472
	10-14	4686914	2373277	2313637		10-14	18236	9238	8998		10-14	0	0	0		10-14	1184	770	414
	15-19	4774241	2413940	2360301		15-19	59838	20951	38887		15-19	17005	5022	11983		15-19	2270	1358	912
	20-24	4827084	2436873	2390211		20-24	222431	78857	143574		20-24	42503	16022	26481		20-24	5184	2604	2580
	25-29	4850504	2448022	2402482		25-29	428035	165658	262378		25-29	45480	19672	25808		25-29	14300	5985	8315
	30-34	4842547	2447114	2395434		30-34	580630	241011	339619		30-34	39833	18820	21013		30-34	22289	9566	12723
	35-39	4745799	2401995	2343804		35-39	652922	283131	369792		35-39	31845	15602	16243		35-39	33649	15282	18366
	40-44	4619891	2336608	2283282		40-44	709385	313412	395972		40-44	24138	11669	12469		40-44	35843	17740	18103
	45-49	4188223	2111573	2076650		45-49	683025	297240	385785		45-49	16661	7719	8942		45-49	37157	19792	17365
	50-54	3793652	1892952	1900700		50-54	670212	277561	392651		50-54	11064	4981	6083		50-54	39073	22509	16564
	55-59	3627631	1769284	1858347		55-59	774563	301772	472791		55-59	7530	3556	3974		55-59	48678	29341	19337
	60-64	3309797	1572594	1737203		60-64	845665	314149	531516		60-64	5223	2795	2427		60-64	65402	40971	24431
	65-69	2533515	1157053	1376462		65-69	720656	255536	465120		65-69	3631	2044	1587		65-69	74505	45877	28628
	70-74	1678688	719309	959379		70-74	464762	155571	309191		70-74	2584	1239	1345		70-74	72128	42140	29988
	75-79	1082489	409290	673199		75-79	248296	74720	173576		75-79	714	488	225		75-79	66141	34853	31288
	80+	1198188	311799	886389		80+	166966	36104	130862		80+	0	0	0		80+	157362	51163	106198
	Total	63776409	31372795	32403615		Total	7282424	2843571	4438853		Total	252093	111599	140494		Total	697551	351963	345588
	2048					2048					2048					2048
	0-4	4422748	2242472	2180276		0-4	18810	9538	9272		0-4	3841	1949	1892		0-4	20677	10948	9729
	5-9	4541896	2301934	2239962		5-9	17362	8802	8561		5-9	0	0	0		5-9	1252	791	462
	10-14	4665042	2362625	2302417		10-14	17793	9015	8778		10-14	0	0	0		10-14	1154	749	405
	15-19	4759682	2407130	2352552		15-19	59188	20682	38506		15-19	16802	4962	11840		15-19	2220	1323	897
	20-24	4817402	2432718	2384685		20-24	220533	78039	142494		20-24	42038	15848	26190		20-24	5100	2548	2552
	25-29	4836790	2442044	2394746		25-29	424505	164145	260360		25-29	44953	19446	25506		25-29	14119	5885	8234
	30-34	4831658	2442667	2388990		30-34	577959	240004	337956		30-34	39386	18612	20774		30-34	22060	9446	12614
	35-39	4749288	2405107	2344181		35-39	645050	279740	365309		35-39	31624	15495	16129		35-39	33325	15096	18229
	40-44	4600153	2327771	2272382		40-44	697108	308406	388702		40-44	23864	11533	12330		40-44	35298	17431	17867
	45-49	4277418	2157631	2119786		45-49	689191	301127	388064		45-49	16899	7823	9075		45-49	37611	20001	17611
	50-54	3796987	1897625	1899362		50-54	651332	271940	379392		50-54	11043	4966	6077		50-54	38705	22276	16429
	55-59	3612302	1765456	1846846		55-59	737905	289363	448542		55-59	7518	3543	3975		55-59	47797	28835	18962
	60-64	3347506	1589937	1757569		60-64	826941	307318	519623		60-64	5290	2822	2468		60-64	65207	40873	24334
	65-69	2636038	1203577	1432460		65-69	738200	261151	477049		65-69	3765	2117	1649		65-69	76566	47170	29396
	70-74	1757198	753665	1003533		70-74	495474	164838	330636		70-74	2663	1282	1381		70-74	74789	43725	31065
	75-79	1113798	425422	688376		75-79	266626	80525	186101		75-79	726	499	227		75-79	67655	35933	31723
	80+	1219345	322333	897012		80+	179237	39333	139904		80+	0	0	0		80+	159549	52638	106911
	Total	63985251	31480114	32505136		Total	7263213	2833966	4429247		Total	250412	110897	139515		Total	703083	355665	347419
	2049					2049					2049					2049
	0-4	4398102	2230092	2168010		0-4	18580	9422	9158		0-4	3802	1929	1873		0-4	20228	10666	9562
	5-9	4514637	2287971	2226666		5-9	17025	8630	8395		5-9	0	0	0		5-9	1217	765	452
	10-14	4642080	2351381	2290699		10-14	17370	8802	8568		10-14	0	0	0		10-14	1123	726	397
	15-19	4743510	2399485	2344025		15-19	58467	20391	38076		15-19	16645	4916	11729		15-19	2171	1289	882
	20-24	4807061	2428197	2378864		20-24	218708	77286	141421		20-24	41694	15719	25975		20-24	5019	2494	2525
	25-29	4824876	2436942	2387934		25-29	421116	162692	258424		25-29	44578	19287	25291		25-29	13948	5790	8158
	30-34	4818525	2437089	2381435		30-34	574441	238577	335864		30-34	39044	18454	20590		30-34	21816	9317	12499
	35-39	4742243	2402598	2339645		35-39	640992	278162	362830		35-39	31396	15385	16011		35-39	32988	14912	18076
	40-44	4585416	2321850	2263565		40-44	682249	302096	380154		40-44	23724	11466	12258		40-44	34754	17116	17638
	45-49	4358223	2199376	2158847		45-49	693647	304048	389599		45-49	17141	7930	9211		45-49	37966	20152	17814
	50-54	3815650	1909479	1906171		50-54	638870	268799	370071		50-54	11089	4982	6107		50-54	38512	22139	16373
	55-59	3600609	1763956	1836653		55-59	703888	278085	425803		55-59	7530	3543	3986		55-59	47003	28380	18622
	60-64	3366013	1598710	1767304		60-64	801787	298457	503330		60-64	5345	2842	2503		60-64	64655	40556	24099
	65-69	2730196	1246303	1483893		65-69	749131	264589	484543		65-69	3905	2190	1714		65-69	78320	48281	30039
	70-74	1843122	790902	1052220		70-74	525509	173874	351636		70-74	2766	1335	1431		70-74	77670	45431	32239
	75-79	1150086	443054	707032		75-79	286574	86616	199958		75-79	744	514	230		75-79	69406	37115	32291
	80+	1242648	333618	909030		80+	192646	42859	149786		80+	0	0	0		80+	162020	54240	107780
	Total	64182997	31581003	32601994		Total	7241002	2823384	4417618		Total	249401	110491	138910		Total	708816	359370	349446
	2050					2050					2050					2050
	0-4	4376271	2219153	2157118		0-4	18378	9320	9058		0-4	3776	1916	1860		0-4	20148	10623	9525
	5-9	4487756	2274164	2213593		5-9	16722	8475	8247		5-9	0	0	0		5-9	1207	759	448
	10-14	4617761	2339379	2278381		10-14	16970	8600	8370		10-14	0	0	0		10-14	1114	721	393
	15-19	4725550	2390908	2334642		15-19	57881	20134	37747		15-19	16707	4935	11773		15-19	2155	1280	875
	20-24	4795930	2423233	2372696		20-24	217450	76780	140670		20-24	41907	15801	26106		20-24	4993	2482	2511
	25-29	4814634	2432636	2381998		25-29	418472	161563	256908		25-29	44824	19396	25428		25-29	13852	5749	8104
	30-34	4803026	2430317	2372708		30-34	569903	236644	333259		30-34	39225	18544	20681		30-34	21627	9233	12395
	35-39	4732247	2398503	2333744		35-39	639555	277816	361739		35-39	31558	15466	16092		35-39	32775	14819	17956
	40-44	4578025	2319680	2258346		40-44	669033	296459	372574		40-44	23943	11573	12370		40-44	34434	16948	17485
	45-49	4415536	2229267	2186270		45-49	694079	305018	389061		45-49	17519	8100	9419		45-49	38332	20351	17981
	50-54	3855211	1931293	1923919		50-54	633211	268287	364924		50-54	11336	5088	6248		50-54	38863	22352	16511
	55-59	3591858	1763984	1827874		55-59	673102	268093	405009		55-59	7642	3592	4049		55-59	46745	28281	18464
	60-64	3367846	1600302	1767543		60-64	771591	288090	483501		60-64	5448	2888	2560		60-64	64444	40476	23968
	65-69	2812354	1283416	1528938		65-69	753171	265734	487437		65-69	4087	2287	1800		65-69	80446	49625	30821
	70-74	1934062	830010	1104052		70-74	553642	182321	371321		70-74	2920	1411	1509		70-74	81406	47626	33779
	75-79	1193492	463164	730328		75-79	308355	93091	215264		75-79	774	537	237		75-79	72170	38815	33355
	80+	1265454	344380	921074		80+	206696	46457	160239		80+	0	0	0		80+	165333	56063	109270
	Total	64367013	31673788	32693225		Total	7218209	2812880	4405329		Total	251667	111534	140133		Total	720044	366204	353840

[truncated: 9 more sheets: SA - Free State, SA - Mpumalanga, SA - North West, SA - KwaZulu-Natal, SA - Eastern Cape, SA - Northern Cape, SA - Western Cape, SA - Limpopo, SA - Gauteng]
